# Supplementary material for: (1-Bromo­naphthalen-2-yl)acetonitrile
Source: Acta Crystallogr Sect E Struct Rep Online. 2008 Jun 19;64(Pt 7):o1284. doi: 10.1107/S1600536808017418 (PMC2961673; doi:10.1107/S1600536808017418)
Supplement: Supplementary file 1 [file e-64-o1284-sup1.cif]

##############################################################################
###                                                                        ###
###        Electronic paper (Acta Crystallographica Section E)             ###
###                                                                        ###
##############################################################################
#                                                                            #
# This CIF contains the data in a paper accepted for publication in Acta     #
# Crystallographica Section E. It conforms to the requirements of Notes      #
# for Authors for Section E, and has been peer reviewed under the auspices   #
# of the IUCr Commission on Journals.                                        #
#                                                                            #
# Full details of the Crystallographic Information File format               #
# are given in the paper "The Crystallographic Information File (CIF):       #
# a New Standard Archive File for Crystallography" by S. R. Hall, F. H.      #
# Allen and I. D. Brown [Acta Cryst. (1991), A47, 655-685].                  #
#                                                                            #
# The current version of the core CIF dictionary is obtainable from          #
# ftp://ftp.iucr.org/pub/cif_core.dic. The current version number is 2.4.    #
#                                                                            #
# Software is freely available for graphical display of the structure(s) in  #
# this CIF.  For information consult the CIF home page http://www.iucr.org/  #
# cif/home.html                                                              #
#                                                                            #
# This file may be used for bona fide research purposes within the           #
# scientific community so long as proper attribution is given to the journal # 
# article from which it was obtained.                                        #
#                                                                            #
##############################################################################
                                             
data_global
_audit_creation_method     'WinGX routine CIF_UPDATE'
_audit_conform_dict_name     cif_core.dic
_audit_conform_dict_version     2.3
_journal_date_recd_electronic     2007-12-29
_journal_date_accepted     2008-06-09
_journal_name_full     'Acta Crystallographica, Section E'
_journal_year     2008
_journal_volume     64
_journal_issue      7
_journal_page_first     o1284
_journal_page_last     o1284
_journal_paper_category     QO
_journal_coeditor_code     FL2183
_publ_contact_author_name     'Daniel S. Jones'
_publ_contact_author_address
;
Department of Chemistry
The University of North Carolina at Charlotte
9201 University City Blvd.
Charlotte, NC 28223, USA
;
_publ_contact_author_email     'djones@uncc.edu'
_publ_contact_author_fax     (704)6873151
_publ_contact_author_phone     (704)6874438
_publ_section_title
;
(1-Bromonaphthalen-2-yl)acetonitrile
;
loop_
    _publ_author_name
    _publ_author_address
    'Andria D. Harris'
;Department of Chemistry
The University of North Carolina at Charlotte
9201 University City Blvd
Charlotte, NC 28223, USA
;
    'Amy D. Baucom'
;Department of Chemistry
The University of North Carolina at Charlotte
9201 University City Blvd
Charlotte, NC 28223, USA
;
    'Jessica L. Brown'
;Department of Chemistry
The University of North Carolina at Charlotte
9201 University City Blvd
Charlotte, NC 28223, USA
;
    'Daniel S. Jones'
;Department of Chemistry
The University of North Carolina at Charlotte
9201 University City Blvd
Charlotte, NC 28223, USA
;
    'Craig A. Ogle'
;Department of Chemistry
The University of North Carolina at Charlotte
9201 University City Blvd
Charlotte, NC 28223, USA
;
data_I
_audit_creation_method     'WinGX routine CIF_UPDATE'
_chemical_name_systematic
;
(1-Bromonaphthalen-2-yl)acetonitrile
;
_chemical_formula_moiety     'C12 H8 Br1 N1'
_chemical_formula_sum     'C12 H8 Br N'
_chemical_formula_iupac     'C12 H8 Br1 N1'
_chemical_formula_weight     246.1
_symmetry_cell_setting     monoclinic
_symmetry_space_group_name_H-M     'P 21/n'
_symmetry_space_group_name_Hall     '-P 2yn'
loop_
    _symmetry_equiv_pos_as_xyz
    'x, y, z'
    '-x+1/2, y+1/2, -z+1/2'
    '-x, -y, -z'
    'x-1/2, -y-1/2, z-1/2'
_cell_length_a     11.3599(13)
_cell_length_b     7.2379(8)
_cell_length_c     11.8901(15)
_cell_angle_alpha     90
_cell_angle_beta     102.538(10)
_cell_angle_gamma     90
_cell_volume     954.31(19)
_cell_formula_units_Z     4
_cell_measurement_reflns_used     22
_cell_measurement_theta_min     8.64
_cell_measurement_theta_max     16.67
_cell_measurement_temperature     295(2)
_exptl_crystal_description     prism
_exptl_crystal_colour     yellow
_exptl_crystal_size_max     0.5
_exptl_crystal_size_mid     0.2
_exptl_crystal_size_min     0.2
_exptl_crystal_density_diffrn     1.713
_exptl_crystal_density_method     'not measured'
_exptl_crystal_F_000     488
_exptl_absorpt_coefficient_mu     5.473
_exptl_absorpt_correction_type     none
_diffrn_radiation_type     CuK\a
_diffrn_radiation_wavelength     1.54184
_diffrn_measurement_device_type     'Enraf--Nonius CAD-4'
_diffrn_measurement_device     '\k-geometry diffractometer'
_diffrn_measurement_method     'Nonprofiled \q/2\q'
_diffrn_reflns_number     6502
_diffrn_reflns_av_R_equivalents     0.0306
_diffrn_reflns_theta_min     4.88
_diffrn_reflns_theta_max     67.51
_diffrn_reflns_theta_full     67.51
_diffrn_measured_fraction_theta_max     1
_diffrn_measured_fraction_theta_full     0.999
_diffrn_reflns_limit_h_min     -13
_diffrn_reflns_limit_h_max     13
_diffrn_reflns_limit_k_min     -8
_diffrn_reflns_limit_k_max     8
_diffrn_reflns_limit_l_min     -14
_diffrn_reflns_limit_l_max     14
_diffrn_standards_number     3
_diffrn_standards_interval_count     75
_diffrn_standards_interval_time     60
_diffrn_standards_decay_%     2
loop_
    _diffrn_standard_refln_index_h
    _diffrn_standard_refln_index_k
    _diffrn_standard_refln_index_l
    -2 2 1
    2 1 3
    -2 -1 -3
_reflns_number_total     1729
_reflns_number_gt     1558
_reflns_threshold_expression     I>2\s(I)
_refine_ls_structure_factor_coef     Fsqd
_refine_ls_matrix_type     full
_refine_ls_R_factor_gt     0.0248
_refine_ls_wR_factor_ref     0.0628
_refine_ls_goodness_of_fit_ref     1.013
_refine_ls_restrained_S_all     1.013
_refine_ls_number_reflns     1729
_refine_ls_number_parameters     127
_refine_ls_number_restraints     0
_refine_ls_hydrogen_treatment     constr
_refine_ls_weighting_scheme     calc
_refine_ls_weighting_details
         'calc w=1/[\s^2^(Fo^2^)+(0.0276P)^2^+0.7384P] where P=(Fo^2^+2Fc^2^)/3'
_refine_ls_shift/su_max     0
_refine_diff_density_max     0.351
_refine_diff_density_min     -0.51
_refine_ls_extinction_method     none
loop_
    _atom_type_symbol
    _atom_type_description
    _atom_type_scat_dispersion_real
    _atom_type_scat_dispersion_imag
    _atom_type_scat_source
    C C 0.0181 0.0091 'International Tables Vol C Tables 4.2.6.8 and 6.1.1.4'
    H H 0 0 'International Tables Vol C Tables 4.2.6.8 and 6.1.1.4'
    Br Br -0.6763 1.2805 'International Tables Vol C Tables 4.2.6.8 and 6.1.1.4'
    N N 0.0311 0.018 'International Tables Vol C Tables 4.2.6.8 and 6.1.1.4'
_computing_data_collection     'CAD-4 EXPRESS (Enraf--Nonius, 1994)'
_computing_cell_refinement     'CAD-4 EXPRESS (Enraf--Nonius, 1994)'
_computing_data_reduction     'XCAD4 (Harms & Wocadlo, 1995)'
_computing_structure_solution     'DIRDIF (Beurskens <i>et al.</i>, 1999)'
_computing_structure_refinement     'SHELXL97 (Sheldrick, 2008)'
_computing_molecular_graphics     'ORTEP-3 for Windows (Farrugia, 1997)'
_computing_publication_material     'WinGX (Farrugia, 1999)'
loop_
    _atom_site_type_symbol
    _atom_site_label
    _atom_site_fract_x
    _atom_site_fract_y
    _atom_site_fract_z
    _atom_site_U_iso_or_equiv
    _atom_site_adp_type
    _atom_site_calc_flag
    _atom_site_refinement_flags
    _atom_site_occupancy
    _atom_site_disorder_assembly
    _atom_site_disorder_group
    Br Br 0.22261(2) 0.12936(4) 0.490726(19) 0.04829(11) Uani d . 1 . .
    N N -0.2239(2) -0.0251(4) 0.2063(2) 0.0621(6) Uani d . 1 . .
    C C2 0.0751(2) 0.1301(3) 0.2652(2) 0.0364(5) Uani d . 1 . .
    C C9 0.29263(19) 0.1292(3) 0.2734(2) 0.0339(4) Uani d . 1 . .
    C C1 0.1920(2) 0.1289(3) 0.32691(18) 0.0334(4) Uani d . 1 . .
    C C10 0.2689(2) 0.1334(3) 0.1517(2) 0.0353(5) Uani d . 1 . .
    C C4 0.1481(2) 0.1373(3) 0.0887(2) 0.0416(5) Uani d . 1 . .
    H H4 0.132 0.1414 0.0087 0.05 Uiso calc R 1 . .
    C C8 0.4149(2) 0.1250(3) 0.3346(2) 0.0421(5) Uani d . 1 . .
    H H8 0.4327 0.1222 0.4147 0.051 Uiso calc R 1 . .
    C C12 -0.1394(2) 0.0450(3) 0.2562(2) 0.0434(5) Uani d . 1 . .
    C C11 -0.0312(2) 0.1321(4) 0.3232(2) 0.0485(6) Uani d . 1 . .
    H H11A -0.0082 0.0694 0.3968 0.058 Uiso calc R 1 . .
    H H11B -0.0498 0.2593 0.3384 0.058 Uiso calc R 1 . .
    C C3 0.0552(2) 0.1353(3) 0.1439(2) 0.0416(5) Uani d . 1 . .
    H H3 -0.0235 0.1373 0.1007 0.05 Uiso calc R 1 . .
    C C5 0.3660(2) 0.1332(3) 0.0944(2) 0.0435(5) Uani d . 1 . .
    H H5 0.3506 0.1351 0.0143 0.052 Uiso calc R 1 . .
    C C7 0.5062(2) 0.1252(3) 0.2767(2) 0.0488(6) Uani d . 1 . .
    H H7 0.5857 0.1219 0.3181 0.059 Uiso calc R 1 . .
    C C6 0.4826(2) 0.1302(3) 0.1566(2) 0.0484(6) Uani d . 1 . .
    H H6 0.5462 0.1314 0.1187 0.058 Uiso calc R 1 . .
loop_
    _atom_site_aniso_label
    _atom_site_aniso_U_11
    _atom_site_aniso_U_22
    _atom_site_aniso_U_33
    _atom_site_aniso_U_12
    _atom_site_aniso_U_13
    _atom_site_aniso_U_23
    Br 0.05003(18) 0.06614(18) 0.03112(16) -0.00544(11) 0.01412(12) -0.00341(10)
    N 0.0373(12) 0.0871(17) 0.0637(15) -0.0030(12) 0.0149(11) -0.0019(13)
    C2 0.0366(11) 0.0376(10) 0.0387(12) -0.0030(8) 0.0163(10) -0.0017(9)
    C9 0.0362(11) 0.0297(9) 0.0391(11) -0.0019(8) 0.0152(10) -0.0016(8)
    C1 0.0398(11) 0.0328(10) 0.0302(10) -0.0025(8) 0.0133(9) -0.0015(8)
    C10 0.0393(11) 0.0323(10) 0.0383(12) -0.0023(8) 0.0170(10) 0.0000(8)
    C4 0.0449(13) 0.0510(13) 0.0311(11) -0.0025(10) 0.0132(10) 0.0018(9)
    C8 0.0389(12) 0.0459(12) 0.0421(13) -0.0006(9) 0.0099(10) 0.0001(10)
    C12 0.0353(12) 0.0531(13) 0.0465(13) 0.0060(11) 0.0195(11) 0.0062(11)
    C11 0.0406(13) 0.0632(15) 0.0476(14) -0.0070(11) 0.0222(12) -0.0079(11)
    C3 0.0346(11) 0.0530(13) 0.0380(12) -0.0023(10) 0.0092(10) 0.0011(10)
    C5 0.0496(14) 0.0430(12) 0.0451(13) -0.0010(10) 0.0260(12) 0.0002(10)
    C7 0.0336(12) 0.0531(13) 0.0609(16) 0.0003(10) 0.0130(12) -0.0011(11)
    C6 0.0413(13) 0.0485(13) 0.0636(17) -0.0002(10) 0.0292(13) 0.0008(11)
_geom_special_details
;
All e.s.d.'s (except the e.s.d. in the dihedral angle between two l.s. planes)
are estimated using the full covariance matrix. The cell e.s.d.'s are taken
into account individually in the estimation of e.s.d.'s in distances, angles
and torsion angles; correlations between e.s.d.'s in cell parameters are only
used when they are defined by crystal symmetry. An approximate (isotropic)
treatment of cell e.s.d.'s is used for estimating e.s.d.'s involving l.s.
planes.
;
loop_
    _geom_bond_atom_site_label_1
    _geom_bond_atom_site_label_2
    _geom_bond_site_symmetry_2
    _geom_bond_distance
    _geom_bond_publ_flag
    Br C1 . 1.903(2) ?
    N C12 . 1.132(3) ?
    C2 C1 . 1.371(3) ?
    C2 C3 . 1.410(3) ?
    C2 C11 . 1.515(3) ?
    C9 C10 . 1.413(3) ?
    C9 C1 . 1.424(3) ?
    C9 C8 . 1.422(3) ?
    C10 C5 . 1.417(3) ?
    C10 C4 . 1.413(3) ?
    C4 C3 . 1.358(3) ?
    C4 H4 . 0.93 ?
    C8 C7 . 1.364(3) ?
    C8 H8 . 0.93 ?
    C12 C11 . 1.455(4) ?
    C11 H11A . 0.97 ?
    C11 H11B . 0.97 ?
    C3 H3 . 0.93 ?
    C5 C6 . 1.370(4) ?
    C5 H5 . 0.93 ?
    C7 C6 . 1.396(4) ?
    C7 H7 . 0.93 ?
    C6 H6 . 0.93 ?
loop_
    _geom_angle_atom_site_label_1
    _geom_angle_atom_site_label_2
    _geom_angle_atom_site_label_3
    _geom_angle_site_symmetry_1
    _geom_angle_site_symmetry_3
    _geom_angle
    _geom_angle_publ_flag
    C1 C2 C3 . . 117.95(19) ?
    C1 C2 C11 . . 122.1(2) ?
    C3 C2 C11 . . 119.9(2) ?
    C10 C9 C1 . . 117.7(2) ?
    C10 C9 C8 . . 118.25(19) ?
    C1 C9 C8 . . 124.1(2) ?
    C2 C1 C9 . . 122.6(2) ?
    C2 C1 Br . . 119.22(15) ?
    C9 C1 Br . . 118.16(17) ?
    C5 C10 C9 . . 119.7(2) ?
    C5 C10 C4 . . 120.9(2) ?
    C9 C10 C4 . . 119.36(19) ?
    C3 C4 C10 . . 120.7(2) ?
    C3 C4 H4 . . 119.6 ?
    C10 C4 H4 . . 119.6 ?
    C7 C8 C9 . . 120.5(2) ?
    C7 C8 H8 . . 119.8 ?
    C9 C8 H8 . . 119.8 ?
    N C12 C11 . . 178.4(3) ?
    C12 C11 C2 . . 114.1(2) ?
    C12 C11 H11A . . 108.7 ?
    C2 C11 H11A . . 108.7 ?
    C12 C11 H11B . . 108.7 ?
    C2 C11 H11B . . 108.7 ?
    H11A C11 H11B . . 107.6 ?
    C4 C3 C2 . . 121.7(2) ?
    C4 C3 H3 . . 119.1 ?
    C2 C3 H3 . . 119.1 ?
    C6 C5 C10 . . 120.2(2) ?
    C6 C5 H5 . . 119.9 ?
    C10 C5 H5 . . 119.9 ?
    C8 C7 C6 . . 121.2(2) ?
    C8 C7 H7 . . 119.4 ?
    C6 C7 H7 . . 119.4 ?
    C5 C6 C7 . . 120.1(2) ?
    C5 C6 H6 . . 120 ?
    C7 C6 H6 . . 120 ?
