# Supplementary material for: (1-Bromo­naphthalen-2-yl)acetonitrile
Source: Acta Crystallogr Sect E Struct Rep Online. 2008 Jun 19;64(Pt 7):o1284. doi: 10.1107/S1600536808017418 (PMC2961673; doi:10.1107/S1600536808017418)
Supplement: Supplementary file 2 [file e-64-o1284-Isup2.hkl]

#
# h,k,l, Fc-squared, Fo-squared, sigma(Fo-squared) and status flag
#
data_I
_shelx_title ' XYZN file = SHELXL INS file, from DIRDIF output for AHABCO'
_shelx_refln_list_code          4
_shelx_F_calc_maximum      199.18
_exptl_crystal_F_000       488.00
_reflns_d_resolution_high  0.8344
 
loop_
 _symmetry_equiv_pos_as_xyz
 'x, y, z'
 '-x+1/2, y+1/2, -z+1/2'
 '-x, -y, -z'
 'x-1/2, -y-1/2, z-1/2'
 
_cell_length_a    11.3599
_cell_length_b     7.2379
_cell_length_c    11.8901
_cell_angle_alpha  90.000
_cell_angle_beta  102.538
_cell_angle_gamma  90.000
 
_shelx_F_squared_multiplier     1.000
 
loop_
 _refln_index_h
 _refln_index_k
 _refln_index_l
 _refln_F_squared_calc
 _refln_F_squared_meas
 _refln_F_squared_sigma
 _refln_observed_status
   2   0   0     8793.55     8305.47     43.98 o
   4   0   0    10026.04     9424.61     99.05 o
   6   0   0     1100.30     1122.93     30.94 o
   8   0   0      197.17      191.14      3.47 o
  10   0   0       20.46        6.42      4.90 o
  12   0   0      148.61      148.83      9.74 o
   1   1   0      690.53      705.59      4.78 o
   2   1   0      590.43      591.91      5.34 o
   3   1   0     3619.72     3505.58    101.81 o
   4   1   0     1909.62     1822.28     42.79 o
   5   1   0     1678.17     1573.31     50.22 o
   6   1   0     1767.68     1603.18     29.56 o
   7   1   0     1824.18     1723.04     26.62 o
   8   1   0     1112.25     1072.86     17.05 o
   9   1   0      272.04      264.47      4.81 o
  10   1   0      124.72      120.63      3.83 o
  11   1   0      676.70      652.14     20.29 o
  12   1   0      227.10      224.60      9.41 o
  13   1   0       58.12       56.76      3.36 o
   0   2   0      117.13      140.60      3.84 o
   1   2   0    39674.20    34878.78    346.18 o
   2   2   0      218.03      242.41      2.31 o
   3   2   0     5163.36     5154.58     34.43 o
   4   2   0        0.19        8.96      3.78 o
   5   2   0     3202.36     3276.44     37.16 o
   6   2   0        1.07       -1.65      2.27 o
   7   2   0      474.02      459.52      4.72 o
   8   2   0       44.59       46.21      1.04 o
   9   2   0      102.89      106.70      1.86 o
  10   2   0        5.56        6.45      1.18 o
  11   2   0       12.31       12.71      0.88 o
  12   2   0        0.10       -1.95      2.19 o
   1   3   0       11.23       16.61      0.52 o
   2   3   0       97.90       96.54      1.03 o
   3   3   0      443.81      437.79      3.76 o
   4   3   0      643.04      652.92      7.01 o
   5   3   0      580.41      599.72      8.61 o
   6   3   0     1087.27     1129.98     16.81 o
   7   3   0     1251.33     1305.83     12.81 o
   8   3   0      621.23      615.36     12.25 o
   9   3   0       19.06       27.27      0.99 o
  10   3   0       62.53       62.38      2.12 o
  11   3   0      146.95      150.30      4.85 o
  12   3   0      111.97      107.47      3.75 o
   0   4   0    22357.25    22708.38    285.70 o
   1   4   0      238.74      251.08      3.17 o
   2   4   0     1467.76     1514.68     10.68 o
   3   4   0       12.79       15.79      0.68 o
   4   4   0     2334.85     2483.01     37.22 o
   5   4   0       31.76       32.06      0.93 o
   6   4   0      331.86      342.42      4.56 o
   7   4   0        1.72       -1.32      2.90 o
   8   4   0        6.96        9.09      2.23 o
   9   4   0        2.72        2.76      1.55 o
  10   4   0       43.13       46.55      1.42 o
  11   4   0        0.79        1.33      2.03 o
   1   5   0        0.29       -1.52      3.24 o
   2   5   0      305.31      324.56      3.24 o
   3   5   0      109.29      125.12      1.33 o
   4   5   0      315.99      321.38      5.06 o
   5   5   0       94.86       95.08      2.12 o
   6   5   0      226.00      242.26      2.35 o
   7   5   0      230.10      246.03      3.34 o
   8   5   0      123.04      128.23      1.58 o
   9   5   0        7.47        8.82      0.89 o
  10   5   0       12.69       14.52      1.62 o
   0   6   0      270.72      273.05      3.80 o
   1   6   0     3198.90     3156.94     42.90 o
   2   6   0       41.94       37.93      1.46 o
   3   6   0      331.17      330.44      5.08 o
   4   6   0       16.38       17.25      2.65 o
   5   6   0      222.32      237.31      3.32 o
   6   6   0        0.38        2.65      1.70 o
   7   6   0       52.76       49.88      1.54 o
   8   6   0        2.85        4.39      2.16 o
   9   6   0        6.05        7.87      0.91 o
   1   7   0        7.45        3.77      2.29 o
   2   7   0       15.49       18.50      2.11 o
   3   7   0       64.96       62.55      1.13 o
   4   7   0       27.79       26.46      0.96 o
   5   7   0       64.97       67.70      1.10 o
   6   7   0       10.69       12.20      0.81 o
   7   7   0      162.55      151.94      3.43 o
   0   8   0     1308.75     1169.06     15.87 o
   1   8   0       48.86       46.31      1.09 o
   2   8   0      126.74      120.08      1.88 o
   3   8   0        8.72        8.68      1.15 o
   4   8   0      171.22      155.37      2.09 o
   5   8   0        6.15        5.76      0.85 o
 -13   0   1      159.09      168.03     11.54 o
 -11   0   1      580.56      582.07     26.11 o
  -9   0   1     4647.24     4425.61     72.46 o
  -7   0   1     2721.47     2520.58     51.95 o
  -5   0   1     4558.03     4170.23     33.78 o
  -3   0   1     4159.23     3814.59     22.19 o
  -1   0   1     1489.60     1411.22      5.78 o
   1   0   1     7265.25     7006.37     45.68 o
   3   0   1     1367.53     1380.94     10.58 o
   5   0   1     7532.45     7659.07     28.76 o
   7   0   1     2293.91     2253.31     48.26 o
   9   0   1      748.62      745.72     35.04 o
  11   0   1      756.40      692.06     59.60 o
  13   0   1       46.62       44.32      6.05 o
 -13   1   1       96.35       99.36      3.00 o
 -12   1   1       58.32       58.67      1.27 o
 -11   1   1       12.73        9.89      0.88 o
 -10   1   1      671.87      665.01     10.51 o
  -9   1   1      898.50      865.36     15.04 o
  -8   1   1       13.59        8.66      1.46 o
  -7   1   1      501.10      488.24      6.11 o
  -6   1   1      638.77      596.32      7.50 o
  -5   1   1      948.72      876.52      8.58 o
  -4   1   1     1511.15     1381.17     23.22 o
  -3   1   1     7114.22     6575.41     76.85 o
  -2   1   1     1792.84     1738.64     11.15 o
  -1   1   1     4455.62     4207.27     30.41 o
   0   1   1     3266.19     3131.69     54.06 o
   1   1   1     3419.67     3286.29     21.20 o
   2   1   1     7165.85     7032.32     29.54 o
   3   1   1     4816.18     4577.63     83.79 o
   4   1   1     4363.83     4371.54    117.55 o
   5   1   1     2335.81     2345.34     70.29 o
   6   1   1      856.22      877.88     24.88 o
   7   1   1      141.62      140.68      3.11 o
   8   1   1       15.66       16.94      1.26 o
   9   1   1        5.06        7.41      2.02 o
  10   1   1       22.65       23.41      0.99 o
  11   1   1      106.92       94.21      4.82 o
  12   1   1        3.47        3.63      1.24 o
 -13   2   1       14.08       16.20      0.63 o
 -12   2   1      217.45      231.17      8.27 o
 -11   2   1        1.86        0.83      2.72 o
 -10   2   1     1579.90     1554.59     53.18 o
  -9   2   1        0.47        2.52      3.12 o
  -8   2   1     2450.57     2411.53     23.67 o
  -7   2   1        5.23        7.13      2.10 o
  -6   2   1     3182.96     3054.91     19.98 o
  -5   2   1       54.74       62.29      0.75 o
  -4   2   1     2505.69     2525.76     24.60 o
  -3   2   1       11.69       17.56      1.58 o
  -2   2   1     2900.31     2895.89     11.01 o
  -1   2   1      977.78     1022.94      5.68 o
   0   2   1    27908.38    26825.28    160.61 o
   1   2   1     1116.70     1187.78     12.96 o
   2   2   1        3.30        5.81      1.99 o
   3   2   1      181.25      203.05      4.15 o
   4   2   1     6702.30     7150.06     69.05 o
   5   2   1       30.30       33.33      1.91 o
   6   2   1     2261.35     2286.78     53.75 o
   7   2   1       86.36       88.10      2.35 o
   8   2   1     1774.69     1758.19     44.47 o
   9   2   1       52.97       54.49      2.38 o
  10   2   1      799.86      757.80     21.51 o
  11   2   1        2.49       -0.44      2.76 o
  12   2   1      166.19      160.18      8.05 o
 -12   3   1        0.24        1.51      1.93 o
 -11   3   1        0.03        1.91      2.43 o
 -10   3   1      266.55      276.53      8.41 o
  -9   3   1      348.01      352.75      5.67 o
  -8   3   1        4.76        5.19      1.97 o
  -7   3   1      135.51      143.50      1.84 o
  -6   3   1      635.63      620.44      5.58 o
  -5   3   1      361.73      352.98      3.22 o
  -4   3   1     2692.00     2679.54     18.13 o
  -3   3   1     2819.27     2904.85     15.07 o
  -2   3   1     5123.97     5051.44     28.77 o
  -1   3   1     1782.03     1812.49     16.20 o
   0   3   1     2137.95     2099.08     20.57 o
   1   3   1     1910.05     1958.19     13.24 o
   2   3   1     2022.27     2016.15     10.42 o
   3   3   1     1340.37     1377.10     14.78 o
   4   3   1     1529.42     1630.19     18.75 o
   5   3   1     1286.60     1380.38     21.08 o
   6   3   1      497.63      523.10      8.52 o
   7   3   1      207.47      212.54      3.48 o
   8   3   1        6.62        8.92      1.67 o
   9   3   1       18.47       16.82      0.95 o
  10   3   1       40.61       41.97      1.71 o
  11   3   1       30.17       26.88      0.86 o
  12   3   1      105.06       99.93      6.77 o
 -11   4   1      256.28      259.89     10.99 o
 -10   4   1       14.01       16.65      2.48 o
  -9   4   1     1511.23     1526.09     19.83 o
  -8   4   1       68.45       76.39      1.86 o
  -7   4   1      870.98      901.08     10.68 o
  -6   4   1        3.09        3.00      2.80 o
  -5   4   1     1283.39     1328.32     11.72 o
  -4   4   1        6.09        8.09      1.45 o
  -3   4   1      789.66      844.20     11.46 o
  -2   4   1        0.18        2.18      2.11 o
  -1   4   1     1512.96     1722.88     13.72 o
   0   4   1       65.13       71.63      0.86 o
   1   4   1     3482.96     3810.05     50.88 o
   2   4   1       45.28       45.40      0.79 o
   3   4   1      941.00      975.69      9.22 o
   4   4   1      243.67      271.48      2.93 o
   5   4   1     2619.87     2809.84     26.38 o
   6   4   1       88.41       89.94      2.25 o
   7   4   1     1089.61     1153.88     18.82 o
   8   4   1        4.14        6.72      1.64 o
   9   4   1      473.66      489.80     12.33 o
  10   4   1        3.46        5.45      1.35 o
  11   4   1      319.89      312.76     13.75 o
 -11   5   1       24.60       25.14      0.65 o
 -10   5   1       38.59       39.40      0.86 o
  -9   5   1      334.23      336.05      5.57 o
  -8   5   1        3.70        3.31      2.91 o
  -7   5   1      275.53      276.76      3.50 o
  -6   5   1      190.98      198.71      2.05 o
  -5   5   1      309.51      295.88      2.98 o
  -4   5   1      517.01      507.21      5.13 o
  -3   5   1     1034.28     1020.45     10.90 o
  -2   5   1      717.49      737.30      6.34 o
  -1   5   1      703.30      702.65      6.09 o
   0   5   1      695.91      707.62      9.40 o
   1   5   1     1021.26     1024.46      7.34 o
   2   5   1      555.99      584.42      6.75 o
   3   5   1     1071.48     1125.70     16.63 o
   4   5   1      353.04      368.13      3.71 o
   5   5   1      362.69      364.81      3.69 o
   6   5   1      136.78      139.28      1.60 o
   7   5   1        2.64       -1.22      2.92 o
   8   5   1        2.93        5.79      1.35 o
   9   5   1        0.48       -2.08      2.69 o
  10   5   1        0.00        0.78      1.45 o
  -9   6   1        7.28        9.77      3.63 o
  -8   6   1      457.11      454.24     10.72 o
  -7   6   1       16.53       20.09      0.90 o
  -6   6   1      254.95      270.94      2.96 o
  -5   6   1       22.99       27.98      0.98 o
  -4   6   1       87.47       88.98      1.98 o
  -3   6   1       24.88       25.68      1.36 o
  -2   6   1      122.13      123.38      1.42 o
  -1   6   1        9.25        9.70      2.55 o
   0   6   1     1483.75     1537.55     14.22 o
   1   6   1       21.16       26.75      3.76 o
   2   6   1       71.92       81.22      1.25 o
   3   6   1        3.78        5.44      1.16 o
   4   6   1     1133.21     1149.87     10.62 o
   5   6   1       19.18       20.33      2.38 o
   6   6   1      440.97      452.72      4.74 o
   7   6   1       11.21       11.97      0.82 o
   8   6   1      158.06      164.04      5.20 o
   9   6   1        8.90        9.15      1.36 o
  -7   7   1       66.29       56.29      0.90 o
  -6   7   1       20.04       21.82      0.79 o
  -5   7   1       42.08       44.14      1.24 o
  -4   7   1      113.70      116.05      1.83 o
  -3   7   1      104.85      109.90      1.32 o
  -2   7   1      277.04      280.65      2.95 o
  -1   7   1       69.09       71.24      1.20 o
   0   7   1      135.74      146.14      1.50 o
   1   7   1      209.97      210.23      2.10 o
   2   7   1      176.18      175.10      2.60 o
   3   7   1      112.47      111.11      1.33 o
   4   7   1      178.43      172.62      2.72 o
   5   7   1       55.57       52.59      1.02 o
   6   7   1       61.73       51.12      2.10 o
   7   7   1        0.27       -0.97      1.79 o
  -5   8   1       62.01       58.82      0.88 o
  -4   8   1       11.89       11.42      0.95 o
  -3   8   1       52.42       47.96      0.86 o
  -2   8   1        1.05       -0.63      2.14 o
  -1   8   1       99.87       84.68      1.15 o
   0   8   1       41.63       34.48      0.90 o
   1   8   1      226.04      208.30      3.12 o
   2   8   1        1.42       -0.37      2.47 o
   3   8   1       30.33       32.51      0.77 o
   4   8   1        4.52        3.42      0.98 o
 -12   0   2      116.92      118.06      8.20 o
 -10   0   2      345.15      370.11     10.73 o
  -8   0   2      860.71      861.67      9.48 o
  -6   0   2     1754.13     1625.86     21.56 o
  -4   0   2     7424.41     6743.30    111.76 o
  -2   0   2    12615.80    11079.46    592.35 o
   0   0   2       54.34       65.41      4.20 o
   2   0   2    13660.44    12831.86    411.73 o
   4   0   2       39.05       92.82      3.18 o
   6   0   2      354.36      362.74     10.72 o
   8   0   2        2.50        3.23      5.13 o
  10   0   2       80.36       70.41      5.92 o
  12   0   2       66.65       59.23      8.85 o
 -13   1   2       97.04      100.14      3.41 o
 -12   1   2      175.39      183.56      4.88 o
 -11   1   2      123.57      124.64      4.72 o
 -10   1   2     1899.18     1896.93     15.97 o
  -9   1   2     2867.11     2753.34     29.56 o
  -8   1   2     2114.11     2038.22     40.30 o
  -7   1   2      670.54      638.30      5.35 o
  -6   1   2     1549.39     1516.70     19.18 o
  -5   1   2     2202.26     2166.46     10.76 o
  -4   1   2     1855.73     1818.53     14.29 o
  -3   1   2      192.30      223.31      2.19 o
  -2   1   2      651.76      607.33      8.19 o
  -1   1   2        0.06       11.45      3.90 o
   0   1   2       33.89       40.26      1.31 o
   1   1   2       55.93       61.32      2.14 o
   2   1   2     1097.93     1109.27     49.43 o
   3   1   2     1175.26     1277.60     10.66 o
   4   1   2     3026.84     3241.18     57.44 o
   5   1   2     2451.41     2527.79     38.09 o
   6   1   2     2107.78     2160.42     43.15 o
   7   1   2     1247.80     1241.95     27.61 o
   8   1   2      485.98      483.95     12.90 o
   9   1   2      182.16      182.74      6.51 o
  10   1   2      248.34      238.02     12.70 o
  11   1   2       51.22       48.30      3.29 o
  12   1   2      133.72      121.76      8.72 o
 -13   2   2       99.80      103.92      2.46 o
 -12   2   2       24.71       27.13      0.84 o
 -11   2   2        4.04        5.56      1.38 o
 -10   2   2        0.28        2.14      3.01 o
  -9   2   2     1269.93     1270.68     19.89 o
  -8   2   2        9.27        9.40      1.38 o
  -7   2   2      374.06      369.44      5.41 o
  -6   2   2       22.82       26.55      1.32 o
  -5   2   2     2967.71     2888.91     18.38 o
  -4   2   2        1.12       17.90      4.55 o
  -3   2   2     5279.71     5226.52     35.17 o
  -2   2   2      335.36      348.23      5.69 o
  -1   2   2     7012.27     6739.87     93.74 o
   0   2   2      818.91      844.37     14.49 o
   1   2   2     5071.14     5006.86     61.65 o
   2   2   2      531.98      557.77      8.48 o
   3   2   2     2924.93     3102.37     29.78 o
   4   2   2        0.29        0.20      2.01 o
   5   2   2       19.13       45.50      0.78 o
   6   2   2       10.37        9.90      0.88 o
   7   2   2      223.40      242.18      7.06 o
   8   2   2       21.49       22.49      2.07 o
   9   2   2       26.07       25.77      1.04 o
  10   2   2        1.80        2.84      1.69 o
  11   2   2      125.92      112.98      3.53 o
  12   2   2        1.93        1.79      1.60 o
 -12   3   2      105.45      105.69      3.05 o
 -11   3   2      377.59      396.59      9.80 o
 -10   3   2      938.16      951.59     25.58 o
  -9   3   2     3047.15     3083.92     48.77 o
  -8   3   2      750.37      757.40      7.11 o
  -7   3   2      705.91      677.22      6.30 o
  -6   3   2      437.16      450.47      4.82 o
  -5   3   2     2852.54     2982.99     18.15 o
  -4   3   2      720.94      793.99      7.53 o
  -3   3   2      872.43      888.01     10.59 o
  -2   3   2      212.39      227.11      2.24 o
  -1   3   2      788.14      830.00     11.32 o
   0   3   2       13.75       17.08      1.25 o
   1   3   2       48.06       46.50      0.89 o
   2   3   2      578.96      632.70      8.22 o
   3   3   2     1838.85     1991.24     23.04 o
   4   3   2     1185.89     1289.33     13.90 o
   5   3   2     1738.71     1849.75     22.40 o
   6   3   2      661.51      716.90     14.81 o
   7   3   2      816.45      855.46     10.43 o
   8   3   2      196.47      200.18      4.86 o
   9   3   2      267.22      266.34      9.88 o
  10   3   2      126.40      126.98      3.76 o
  11   3   2      180.76      185.30     10.33 o
 -12   4   2      110.99      111.32      2.89 o
 -11   4   2       15.78       16.08      0.74 o
 -10   4   2      204.34      212.87      7.94 o
  -9   4   2       10.17       13.35      3.13 o
  -8   4   2      357.79      355.37      3.52 o
  -7   4   2        0.25        0.68      2.29 o
  -6   4   2      496.35      510.61      5.86 o
  -5   4   2       40.02       49.76      1.13 o
  -4   4   2     1698.94     1683.39     12.47 o
  -3   4   2       90.31       91.51      1.27 o
  -2   4   2     4756.79     4826.95     32.90 o
  -1   4   2       10.32       13.05      2.46 o
   0   4   2     1281.20     1132.77      9.25 o
   1   4   2       33.52       27.89      0.72 o
   2   4   2     4682.23     4873.19     19.84 o
   3   4   2       70.32       83.87      0.98 o
   4   4   2       58.35       46.18      0.90 o
   5   4   2       16.90       15.16      2.20 o
   6   4   2      217.82      222.51      3.53 o
   7   4   2        2.27        1.42      1.54 o
   8   4   2       62.14       65.28      1.18 o
   9   4   2       16.77       17.20      3.74 o
  10   4   2        0.21       -0.53      2.69 o
  11   4   2        4.58        5.03      0.63 o
 -11   5   2       71.06       68.51      1.62 o
 -10   5   2      637.30      631.72     13.47 o
  -9   5   2      692.64      683.11     14.83 o
  -8   5   2      939.45      944.81     16.45 o
  -7   5   2      155.51      160.15      2.93 o
  -6   5   2      759.78      783.99      8.08 o
  -5   5   2      545.18      566.25      6.23 o
  -4   5   2      532.37      551.17      5.98 o
  -3   5   2       95.43      101.64      3.14 o
  -2   5   2       25.26       31.20      1.11 o
  -1   5   2       56.28       60.34      1.40 o
   0   5   2       52.84       54.04      1.72 o
   1   5   2       32.29       30.40      0.91 o
   2   5   2       95.55      101.40      1.59 o
   3   5   2      173.17      185.68      4.29 o
   4   5   2      644.30      710.36     16.29 o
   5   5   2      364.71      392.50     11.45 o
   6   5   2      787.64      816.01     10.93 o
   7   5   2      184.55      189.99      3.94 o
   8   5   2      184.12      193.25      3.94 o
   9   5   2       55.53       52.62      1.64 o
  10   5   2       52.05       54.60      1.22 o
  -9   6   2      156.69      143.95      3.60 o
  -8   6   2        5.52        5.95      1.67 o
  -7   6   2       47.07       42.08      1.07 o
  -6   6   2        0.29        0.82      1.87 o
  -5   6   2      532.50      533.48      5.14 o
  -4   6   2        1.43       -1.09      2.86 o
  -3   6   2      837.11      830.55     11.80 o
  -2   6   2       15.40       16.61      0.90 o
  -1   6   2      496.69      500.68      5.50 o
   0   6   2        3.70        4.11      1.57 o
   1   6   2      376.33      365.00      3.58 o
   2   6   2        8.31       10.65      1.57 o
   3   6   2      516.96      535.75      5.15 o
   4   6   2       15.42       14.81      1.92 o
   5   6   2       16.19       17.44      0.91 o
   6   6   2        5.92        2.57      2.82 o
   7   6   2       42.59       41.91      1.27 o
   8   6   2        3.96        2.98      1.12 o
   9   6   2        3.41        2.26      2.30 o
  -8   7   2      122.99      114.88      2.18 o
  -7   7   2       50.62       50.85      0.94 o
  -6   7   2       87.49       84.46      1.12 o
  -5   7   2      235.93      240.67      3.87 o
  -4   7   2       49.14       54.33      1.28 o
  -3   7   2       27.89       31.06      1.16 o
  -2   7   2        1.28        0.63      2.12 o
  -1   7   2       20.02       21.92      0.95 o
   0   7   2        1.04       -0.16      2.73 o
   1   7   2        4.14        2.70      2.78 o
   2   7   2        0.69        2.81      1.36 o
   3   7   2      160.44      166.89      3.05 o
   4   7   2       44.32       48.44      1.86 o
   5   7   2      159.54      162.69      1.88 o
   6   7   2       89.59       81.70      1.03 o
   7   7   2       62.83       64.47      2.11 o
  -5   8   2        0.72       -0.87      1.66 o
  -4   8   2       63.39       59.26      0.85 o
  -3   8   2        0.69        0.55      1.96 o
  -2   8   2      177.91      169.05      2.33 o
  -1   8   2        7.05        7.55      1.27 o
   0   8   2        8.51       14.02      0.70 o
   1   8   2        2.56        2.76      2.15 o
   2   8   2      129.45      124.38      1.59 o
   3   8   2        0.60        1.08      1.01 o
   4   8   2        6.36        4.81      0.61 o
 -13   0   3      612.52      653.41     40.59 o
 -11   0   3      756.41      773.96     36.07 o
  -9   0   3      304.40      314.10      4.71 o
  -7   0   3     4360.06     4115.36     74.30 o
  -5   0   3     3017.57     2802.42     28.65 o
  -3   0   3     2992.31     2740.33     20.81 o
  -1   0   3     2487.79     2426.15     11.10 o
   1   0   3     4593.43     4926.32    162.22 o
   3   0   3     2836.88     3093.82     90.29 o
   5   0   3      772.65      715.73     30.56 o
   7   0   3     3691.44     3872.89    237.48 o
   9   0   3     2550.97     2352.06    115.61 o
  11   0   3      370.44      317.17     43.40 o
 -13   1   3       30.36       34.71      1.09 o
 -12   1   3        0.59        1.97      2.48 o
 -11   1   3       48.24       49.72      1.46 o
 -10   1   3      225.30      237.83      5.75 o
  -9   1   3      736.49      730.06      6.92 o
  -8   1   3      448.94      415.87      4.93 o
  -7   1   3      200.52      189.30      2.50 o
  -6   1   3     1898.36     1908.01     16.02 o
  -5   1   3     7753.42     7614.15     69.51 o
  -4   1   3     9877.44     9354.55     44.14 o
  -3   1   3     3848.14     3583.06     19.37 o
  -2   1   3    10409.52     9599.95    180.19 o
  -1   1   3     6338.97     5920.92    144.87 o
   0   1   3     4965.21     4765.23    161.48 o
   1   1   3     5244.70     5064.42    193.95 o
   2   1   3     3605.08     3636.91    117.99 o
   3   1   3     2314.79     2407.49     24.31 o
   4   1   3      960.07      970.16      9.94 o
   5   1   3      625.18      640.63      7.46 o
   6   1   3      338.30      377.31      6.22 o
   7   1   3       13.69       30.07      5.66 o
   8   1   3       54.65       54.14      1.56 o
   9   1   3       43.66       39.71      2.41 o
  10   1   3       11.87       13.40      1.30 o
  11   1   3       55.14       50.37      3.39 o
  12   1   3      140.50      104.25     10.62 o
 -13   2   3       13.33       12.61      0.93 o
 -12   2   3      680.14      704.38     12.30 o
 -11   2   3        0.96        1.35      2.51 o
 -10   2   3      285.08      277.60      4.87 o
  -9   2   3        1.54        0.63      1.74 o
  -8   2   3     1309.61     1291.93     12.32 o
  -7   2   3        0.36        8.75      2.39 o
  -6   2   3     2808.63     2727.10     20.53 o
  -5   2   3       13.23       13.49      0.61 o
  -4   2   3      963.77      918.52     11.23 o
  -3   2   3       12.66       11.60      0.55 o
  -2   2   3      247.04      235.39      2.83 o
  -1   2   3      147.73      162.55      3.36 o
   0   2   3      319.31      324.39      5.08 o
   1   2   3      233.30      245.85      4.63 o
   2   2   3     3136.14     3348.17    110.59 o
   3   2   3        5.38        8.40      0.55 o
   4   2   3      427.06      370.22      9.81 o
   5   2   3        0.43       -0.49      1.23 o
   6   2   3     2276.90     2246.07     91.04 o
   7   2   3       11.32        3.95      3.20 o
   8   2   3     1587.34     1445.49     84.03 o
   9   2   3        9.99        8.42      1.80 o
  10   2   3      806.90      673.24     56.89 o
  11   2   3        1.49        1.28      1.19 o
  12   2   3      144.30      129.34     15.59 o
 -12   3   3       59.08       62.77      1.82 o
 -11   3   3       25.92       28.67      0.91 o
 -10   3   3       18.87       19.24      0.94 o
  -9   3   3      515.19      501.97      9.41 o
  -8   3   3      201.10      195.12      2.51 o
  -7   3   3      287.13      281.06      2.81 o
  -6   3   3      911.25      939.44      6.86 o
  -5   3   3     3337.06     3435.75     16.86 o
  -4   3   3     2706.92     2731.03     25.76 o
  -3   3   3     1649.78     1645.27     23.94 o
  -2   3   3     1614.01     1566.07     26.33 o
  -1   3   3     2249.45     2233.18     20.12 o
   0   3   3     1948.99     1892.52     31.25 o
   1   3   3     2357.74     2437.73     29.20 o
   2   3   3     2422.44     2481.42     40.40 o
   3   3   3     1603.70     1618.54     31.38 o
   4   3   3      659.55      645.14      8.05 o
   5   3   3      194.39      198.05      4.88 o
   6   3   3       59.23       69.96      3.17 o
   7   3   3       11.46       12.35      1.51 o
   8   3   3       28.03       29.49      1.69 o
   9   3   3       41.85       43.87      2.64 o
  10   3   3        3.42        4.07      1.07 o
  11   3   3       10.24       10.23      3.84 o
 -12   4   3        1.89        1.55      1.67 o
 -11   4   3      199.66      206.27      6.30 o
 -10   4   3        9.34        2.83      2.62 o
  -9   4   3       73.62       78.58      2.13 o
  -8   4   3        5.86        7.19      2.66 o
  -7   4   3     1202.41     1213.95      8.99 o
  -6   4   3       75.61       86.82      1.47 o
  -5   4   3      459.94      460.23      6.04 o
  -4   4   3       95.28       98.03      1.07 o
  -3   4   3      582.37      583.99      5.26 o
  -2   4   3        0.01        4.72      2.20 o
  -1   4   3        0.08       18.19      6.12 o
   0   4   3       56.97       71.74      1.21 o
   1   4   3      226.34      226.60      4.22 o
   2   4   3        9.89       12.51      0.73 o
   3   4   3      436.00      470.40      7.09 o
   4   4   3       39.71       39.67      1.15 o
   5   4   3      171.04      167.21      1.94 o
   6   4   3        0.64       -2.98      2.98 o
   7   4   3      836.04      901.04     18.93 o
   8   4   3       17.03       20.38      1.08 o
   9   4   3      610.12      638.11     25.91 o
  10   4   3        6.37        7.77      2.22 o
 -11   5   3        3.59        3.74      0.72 o
 -10   5   3       30.79       25.99      0.80 o
  -9   5   3      179.99      179.59      2.88 o
  -8   5   3       95.03       93.26      1.28 o
  -7   5   3        1.73        2.23      1.46 o
  -6   5   3      216.22      217.91      3.09 o
  -5   5   3     1206.59     1198.69      8.90 o
  -4   5   3      644.27      661.20     10.21 o
  -3   5   3     1052.31     1041.21      7.85 o
  -2   5   3      423.79      435.25      4.88 o
  -1   5   3     1091.00     1097.13     20.65 o
   0   5   3      302.98      317.24      3.40 o
   1   5   3      680.48      665.18      8.13 o
   2   5   3      563.39      585.64      6.86 o
   3   5   3      263.24      259.56      3.12 o
   4   5   3      154.77      162.13      3.23 o
   5   5   3      172.87      168.61      3.29 o
   6   5   3       43.31       43.86      1.54 o
   7   5   3       26.34       25.14      0.92 o
   8   5   3       27.22       27.88      2.00 o
   9   5   3       23.51       25.70      0.88 o
  -9   6   3        0.05        0.78      1.99 o
  -8   6   3       66.88       68.65      1.80 o
  -7   6   3       18.71       18.12      0.88 o
  -6   6   3      351.56      338.90      4.18 o
  -5   6   3       15.46       16.05      2.05 o
  -4   6   3      219.90      227.87      2.52 o
  -3   6   3        5.61        7.72      2.36 o
  -2   6   3       12.59       15.27      3.76 o
  -1   6   3        9.23        7.43      1.61 o
   0   6   3       31.36       29.63      0.98 o
   1   6   3       24.12       23.90      0.95 o
   2   6   3      220.19      226.23      2.45 o
   3   6   3       18.14       20.68      4.01 o
   4   6   3        2.55       12.14      1.79 o
   5   6   3        6.66        6.23      1.49 o
   6   6   3      149.88      151.82      2.37 o
   7   6   3       11.81       13.94      0.85 o
   8   6   3      276.00      273.45     12.31 o
  -7   7   3        1.04        2.02      0.99 o
  -6   7   3      153.27      136.79      1.35 o
  -5   7   3      146.07      137.23      1.41 o
  -4   7   3      397.04      377.54      5.00 o
  -3   7   3      117.25      118.27      1.51 o
  -2   7   3      216.31      213.72      3.70 o
  -1   7   3       86.85       86.89      1.99 o
   0   7   3      240.97      236.13      2.32 o
   1   7   3       43.00       45.69      1.03 o
   2   7   3      222.99      222.41      2.69 o
   3   7   3       47.74       47.96      1.16 o
   4   7   3       48.45       47.60      0.97 o
   5   7   3       17.52       17.17      1.04 o
   6   7   3        3.19        1.86      2.23 o
  -4   8   3        0.34        1.20      1.72 o
  -3   8   3       15.39       16.47      0.72 o
  -2   8   3        0.03       -1.62      1.97 o
  -1   8   3        0.00       -2.04      2.04 o
   0   8   3        1.67       -2.07      2.07 o
   1   8   3        6.13        5.22      1.98 o
   2   8   3        7.63        8.54      1.22 o
   3   8   3       24.44       23.70      0.81 o
 -12   0   4       45.40       48.37      1.44 o
 -10   0   4       58.72       63.95      1.64 o
  -8   0   4      284.81      307.68      4.79 o
  -6   0   4     1564.00     1441.07     28.26 o
  -4   0   4     2279.89     2113.36     50.72 o
  -2   0   4    14961.97    13495.86     76.69 o
   0   0   4     7485.89     7234.66     62.58 o
   2   0   4     8498.22     8919.06    131.79 o
   4   0   4     4138.56     4595.41    107.17 o
   6   0   4      430.11      499.00     18.48 o
   8   0   4       13.86       14.87      1.45 o
  10   0   4      158.74      125.72     11.59 o
 -13   1   4      159.55      170.85      4.04 o
 -12   1   4      181.52      188.06      5.27 o
 -11   1   4      764.93      779.68     19.52 o
 -10   1   4      696.24      706.47      7.08 o
  -9   1   4      507.45      509.60     10.39 o
  -8   1   4     1215.80     1197.34     11.60 o
  -7   1   4     1830.55     1802.30     26.37 o
  -6   1   4      863.31      780.51      5.95 o
  -5   1   4        6.18        6.27      1.03 o
  -4   1   4        4.34       18.83      0.55 o
  -3   1   4     1930.46     1909.82     21.77 o
  -2   1   4      107.72      104.91      4.75 o
  -1   1   4     1408.85     1469.49     33.05 o
   0   1   4      805.29      875.69     19.14 o
   1   1   4       15.83       16.43      1.66 o
   2   1   4     1494.03     1535.22     56.90 o
   3   1   4     1572.51     1712.83     37.78 o
   4   1   4     1431.11     1564.24     31.05 o
   5   1   4     1131.07     1220.09     21.54 o
   6   1   4     1681.16     1804.21     31.44 o
   7   1   4      667.03      718.80     19.13 o
   8   1   4      956.12      959.88     41.22 o
   9   1   4      906.47      848.17     46.44 o
  10   1   4      396.39      334.81     28.62 o
  11   1   4      164.71      140.75     11.36 o
 -13   2   4       35.38       42.04      1.49 o
 -12   2   4        6.15        4.72      1.31 o
 -11   2   4       49.77       50.01      1.05 o
 -10   2   4        3.04        5.87      1.74 o
  -9   2   4        7.83        1.89      3.02 o
  -8   2   4        0.04       -2.50      2.68 o
  -7   2   4     1070.26     1036.23      7.38 o
  -6   2   4      115.15      119.76      1.78 o
  -5   2   4     1881.66     1774.49     11.37 o
  -4   2   4       96.01      102.26      1.00 o
  -3   2   4     7711.13     7340.41     88.89 o
  -2   2   4        0.81        3.10      1.61 o
  -1   2   4     4275.42     4051.15    121.07 o
   0   2   4      183.93      190.82      6.53 o
   1   2   4     4532.02     4473.23    141.22 o
   2   2   4       30.17       35.56      1.68 o
   3   2   4     4131.92     4058.03    201.77 o
   4   2   4        1.89        3.87      1.17 o
   5   2   4     1771.23     1935.07     56.63 o
   6   2   4       33.50       36.02      1.58 o
   7   2   4       22.00       24.43      1.14 o
   8   2   4       60.52       61.67      2.39 o
   9   2   4      234.15      210.90      6.04 o
  10   2   4       39.96       40.29      3.57 o
  11   2   4       57.49       49.18      1.76 o
 -12   3   4       81.01       81.76      3.03 o
 -11   3   4      294.46      298.84      8.72 o
 -10   3   4      254.78      253.09      4.38 o
  -9   3   4      306.77      314.66      3.57 o
  -8   3   4      642.03      642.17      9.26 o
  -7   3   4     1304.12     1298.60     20.11 o
  -6   3   4      534.22      493.82      7.64 o
  -5   3   4       83.97      112.79      1.84 o
  -4   3   4        1.51       12.87      1.31 o
  -3   3   4        0.67        5.50      0.67 o
  -2   3   4       55.87       50.08      0.73 o
  -1   3   4        0.22        1.06      0.98 o
   0   3   4      294.73      349.20      5.66 o
   1   3   4      144.21      134.25      1.92 o
   2   3   4      287.59      313.57      9.89 o
   3   3   4     1079.72     1109.13     31.61 o
   4   3   4      474.22      476.59     14.01 o
   5   3   4     1512.67     1544.84     41.07 o
   6   3   4      797.70      858.49     21.69 o
   7   3   4      750.42      805.04     24.57 o
   8   3   4      504.44      451.61     34.38 o
   9   3   4      591.79      553.24     27.75 o
  10   3   4      225.49      200.42      9.27 o
  11   3   4       24.32       24.20      1.31 o
 -12   4   4        0.54        0.77      2.05 o
 -11   4   4        0.06        0.76      1.61 o
 -10   4   4       18.56       22.09      0.87 o
  -9   4   4        2.46       -2.94      2.94 o
  -8   4   4      133.90      128.82      2.13 o
  -7   4   4       10.20       12.30      2.16 o
  -6   4   4      936.15      910.06     19.83 o
  -5   4   4        3.34       11.95      3.87 o
  -4   4   4     1580.39     1593.63     12.79 o
  -3   4   4       20.64       18.76      2.20 o
  -2   4   4     3041.51     3006.86     22.60 o
  -1   4   4       30.38       38.11      1.00 o
   0   4   4     1251.39     1256.10     12.17 o
   1   4   4       33.21       32.25      0.94 o
   2   4   4     1532.95     1536.69     39.61 o
   3   4   4        7.72        3.73      2.90 o
   4   4   4     1203.43     1262.28     32.07 o
   5   4   4       21.48       20.94      0.97 o
   6   4   4       84.09       99.47      2.67 o
   7   4   4        9.93        6.71      1.22 o
   8   4   4       32.64       38.10      1.19 o
   9   4   4       10.77       12.94      0.89 o
  10   4   4      161.31      146.83      5.56 o
 -11   5   4       88.75       79.92      2.37 o
 -10   5   4      209.51      209.23      2.97 o
  -9   5   4       30.18       30.53      1.08 o
  -8   5   4      180.06      187.49      3.07 o
  -7   5   4      227.76      223.91      4.36 o
  -6   5   4       47.80       47.92      1.46 o
  -5   5   4       14.55       17.54      1.24 o
  -4   5   4        1.17        0.11      2.88 o
  -3   5   4        4.87        2.92      2.83 o
  -2   5   4       51.41       57.22      1.06 o
  -1   5   4       10.13       15.37      0.88 o
   0   5   4       15.43       17.36      0.92 o
   1   5   4       18.54       22.87      1.47 o
   2   5   4      591.74      608.67     10.29 o
   3   5   4      207.91      219.91      4.07 o
   4   5   4      484.60      488.45     12.40 o
   5   5   4      163.25      170.12      3.47 o
   6   5   4      331.08      343.13     11.56 o
   7   5   4      164.27      174.65      8.82 o
   8   5   4      235.38      249.97      8.91 o
   9   5   4      175.62      166.66      5.97 o
  -9   6   4        4.12        3.57      1.01 o
  -8   6   4        7.03        4.19      1.17 o
  -7   6   4      159.81      154.10      2.18 o
  -6   6   4        4.73       -2.24      2.91 o
  -5   6   4      119.92      116.91      1.39 o
  -4   6   4        5.22        5.63      1.92 o
  -3   6   4      704.83      708.23      8.29 o
  -2   6   4       15.46       13.90      1.73 o
  -1   6   4      614.28      596.57      6.78 o
   0   6   4        3.57        3.30      2.93 o
   1   6   4      540.61      526.87      5.13 o
   2   6   4       14.41       16.26      1.66 o
   3   6   4      299.55      303.71      8.45 o
   4   6   4       11.56       12.74      1.29 o
   5   6   4      129.34      129.03      3.15 o
   6   6   4        0.54        0.78      2.39 o
   7   6   4        1.95        2.30      1.11 o
   8   6   4        5.94        5.22      0.63 o
  -7   7   4      138.75      130.88      1.52 o
  -6   7   4        1.64        1.87      0.86 o
  -5   7   4        7.51        6.17      0.96 o
  -4   7   4        2.24        0.31      2.56 o
  -3   7   4        4.49        2.53      2.57 o
  -2   7   4       13.40       14.27      2.17 o
  -1   7   4       24.86       24.31      0.94 o
   0   7   4       10.72       11.71      1.10 o
   1   7   4        1.16        3.97      1.06 o
   2   7   4       70.48       66.88      1.15 o
   3   7   4       84.30       86.88      2.67 o
   4   7   4       17.92       19.23      1.48 o
   5   7   4      142.25      131.85      3.16 o
   6   7   4       19.27       19.28      0.62 o
  -4   8   4       64.05       58.20      1.43 o
  -3   8   4        7.91        7.95      1.55 o
  -2   8   4      121.93      116.18      1.57 o
  -1   8   4        0.31       -0.59      1.91 o
   0   8   4       52.99       52.48      0.90 o
   1   8   4        1.28        1.72      1.06 o
   2   8   4       78.89       74.50      1.14 o
 -13   0   5      244.90      274.76     12.70 o
 -11   0   5      816.68      843.10     24.13 o
  -9   0   5     1012.57     1045.10     11.65 o
  -7   0   5     1955.83     1899.79     46.64 o
  -5   0   5     2033.24     2001.49     68.25 o
  -3   0   5      333.85      333.98      4.39 o
  -1   0   5      160.75      189.94      2.76 o
   1   0   5      601.66      538.13     21.25 o
   3   0   5     2520.80     2763.51     90.31 o
   5   0   5     1901.72     2166.76    125.32 o
   7   0   5     1332.56     1424.20     72.01 o
   9   0   5      173.62      194.84     21.75 o
  11   0   5      173.33      131.14     33.27 o
 -13   1   5        5.35        4.46      1.83 o
 -12   1   5       56.68       60.59      1.05 o
 -11   1   5        1.46        1.50      2.79 o
 -10   1   5       19.25       19.69      1.12 o
  -9   1   5       53.05       56.90      1.77 o
  -8   1   5      288.96      288.25      2.88 o
  -7   1   5      800.43      798.58      6.43 o
  -6   1   5      779.99      781.14      5.84 o
  -5   1   5      274.94      222.25      3.10 o
  -4   1   5      338.11      287.68      3.97 o
  -3   1   5     3874.60     3742.70     66.00 o
  -2   1   5     1759.05     1665.92     24.34 o
  -1   1   5     7619.02     7699.17    147.13 o
   0   1   5     7981.25     8206.50    222.52 o
   1   1   5     5245.72     5299.60    162.61 o
   2   1   5     1340.89     1402.20     33.45 o
   3   1   5      969.15     1014.57     28.01 o
   4   1   5      860.64      946.18     12.28 o
   5   1   5      314.85      362.79     10.67 o
   6   1   5        0.45        1.88      3.09 o
   7   1   5        8.81       10.55      1.75 o
   8   1   5       19.01       14.07      2.50 o
   9   1   5      130.38      112.32      7.72 o
  10   1   5       36.32       28.25      2.73 o
  11   1   5       24.70       22.19      2.21 o
 -13   2   5       24.57       27.61      0.66 o
 -12   2   5      408.44      421.82     15.96 o
 -11   2   5       11.47       14.48      2.62 o
 -10   2   5      630.45      662.27     12.05 o
  -9   2   5        5.36        6.58      0.92 o
  -8   2   5     1067.85     1061.57      8.48 o
  -7   2   5       65.24       68.75      1.64 o
  -6   2   5     2350.01     2356.52     26.43 o
  -5   2   5      245.31      249.46      2.50 o
  -4   2   5     2422.21     2401.22     13.09 o
  -3   2   5       40.45       41.45      0.68 o
  -2   2   5       15.61       22.74      2.03 o
  -1   2   5       30.92       33.01      1.37 o
   0   2   5       22.94       20.48      1.35 o
   1   2   5      189.49      192.70      9.03 o
   2   2   5     2275.78     2261.07    122.31 o
   3   2   5       10.08       12.15      1.73 o
   4   2   5     1213.10     1250.09     68.19 o
   5   2   5       18.83       20.48      2.50 o
   6   2   5     1278.60     1449.79     37.45 o
   7   2   5       39.70       52.25      1.86 o
   8   2   5      906.64      957.40     53.59 o
   9   2   5       22.65       26.34      1.36 o
  10   2   5      137.53      149.41     10.72 o
  11   2   5        3.34        5.24      0.94 o
 -12   3   5       18.21       19.79      0.69 o
 -11   3   5       15.08       14.31      2.87 o
 -10   3   5       50.71       49.50      1.08 o
  -9   3   5       15.14       16.44      1.44 o
  -8   3   5      130.97      135.42      1.78 o
  -7   3   5      305.16      307.05      3.92 o
  -6   3   5      517.41      488.88     11.35 o
  -5   3   5      129.31      108.85      1.09 o
  -4   3   5     1327.63     1216.24     20.88 o
  -3   3   5     1591.26     1603.61     35.60 o
  -2   3   5     4022.92     3964.48     84.34 o
  -1   3   5     3314.38     3459.10     69.77 o
   0   3   5     7524.66     7622.00    180.91 o
   1   3   5     1701.50     1811.56     51.77 o
   2   3   5      959.78      928.59     33.71 o
   3   3   5      406.76      401.86     15.10 o
   4   3   5      752.82      739.10     33.71 o
   5   3   5      309.00      308.66     19.29 o
   6   3   5       39.60       39.50      3.16 o
   7   3   5       20.70       22.44      2.72 o
   8   3   5        9.89        5.65      3.19 o
   9   3   5       39.97       33.64      2.14 o
  10   3   5       91.65       74.89      2.19 o
 -11   4   5      367.60      368.87      7.56 o
 -10   4   5       39.50       41.89      0.96 o
  -9   4   5      394.71      397.40      7.40 o
  -8   4   5       55.36       59.16      1.14 o
  -7   4   5     1000.45      986.03     16.22 o
  -6   4   5        8.98        9.79      2.98 o
  -5   4   5     1525.44     1556.01     37.53 o
  -4   4   5       11.25        9.68      1.29 o
  -3   4   5      218.38      209.26      2.47 o
  -2   4   5        3.71        8.25      1.33 o
  -1   4   5        1.38       -1.86      2.47 o
   0   4   5        6.94        9.89      1.22 o
   1   4   5      460.27      468.51      7.70 o
   2   4   5       56.59       61.11      2.01 o
   3   4   5      934.57      964.52     19.60 o
   4   4   5       84.74       86.73      1.54 o
   5   4   5      682.12      723.66     27.02 o
   6   4   5       27.31       29.27      1.02 o
   7   4   5      757.04      763.77     44.01 o
   8   4   5        1.60        3.34      1.35 o
   9   4   5      171.79      180.66     11.96 o
 -10   5   5        6.90        6.03      0.86 o
  -9   5   5       19.22       16.69      0.80 o
  -8   5   5       49.93       50.70      1.08 o
  -7   5   5      352.37      339.57      5.15 o
  -6   5   5      167.97      160.49      1.60 o
  -5   5   5      114.78      112.40      1.76 o
  -4   5   5      205.62      197.63      2.03 o
  -3   5   5      619.56      587.73      6.61 o
  -2   5   5      783.75      778.03     12.20 o
  -1   5   5     1887.18     1939.11     41.96 o
   0   5   5     1488.79     1589.26     31.29 o
   1   5   5     1647.04     1718.82     27.29 o
   2   5   5      279.30      287.00      5.77 o
   3   5   5      390.87      381.63      4.56 o
   4   5   5      308.54      331.75      9.00 o
   5   5   5       47.71       50.47      1.13 o
   6   5   5       28.21       32.80      1.15 o
   7   5   5        3.94        3.40      2.66 o
   8   5   5        0.40        0.70      2.72 o
  -9   6   5        1.58       -0.04      1.89 o
  -8   6   5      230.83      219.48      2.58 o
  -7   6   5        4.03        4.60      1.25 o
  -6   6   5      261.38      267.40      2.81 o
  -5   6   5       25.49       24.78      0.93 o
  -4   6   5      200.68      212.54      4.31 o
  -3   6   5        0.96        1.25      2.90 o
  -2   6   5        2.11        1.37      2.91 o
  -1   6   5        0.27        2.04      2.82 o
   0   6   5        5.79        8.82      1.40 o
   1   6   5       15.18       16.84      0.92 o
   2   6   5      257.20      271.19      4.70 o
   3   6   5        4.90        3.34      2.81 o
   4   6   5      264.35      257.02      8.46 o
   5   6   5        4.29        4.37      2.58 o
   6   6   5      232.58      244.22      4.58 o
   7   6   5        4.21        4.66      2.03 o
  -7   7   5       69.04       60.97      1.12 o
  -6   7   5       22.30       20.86      0.71 o
  -5   7   5       13.13       12.69      0.73 o
  -4   7   5       33.82       35.15      1.12 o
  -3   7   5       52.98       54.79      1.02 o
  -2   7   5      277.96      280.38      2.77 o
  -1   7   5      225.44      223.98      2.83 o
   0   7   5      631.65      614.18     10.53 o
   1   7   5      217.77      214.26      3.05 o
   2   7   5       67.47       68.99      1.65 o
   3   7   5       84.80       81.60      2.80 o
   4   7   5       63.06       60.41      2.10 o
   5   7   5       42.86       40.66      0.94 o
  -3   8   5       11.53       11.66      0.74 o
  -2   8   5        0.09       -0.83      1.43 o
  -1   8   5        0.01       -0.67      1.66 o
   0   8   5        1.40        2.03      0.74 o
   1   8   5       11.28       12.10      0.57 o
 -12   0   6        2.12       -0.01      3.42 o
 -10   0   6       42.30       32.06      1.56 o
  -8   0   6      349.65      370.99      7.18 o
  -6   0   6     4720.81     4692.75     61.96 o
  -4   0   6     9511.28     9388.93     59.32 o
  -2   0   6     6797.50     6562.69     27.91 o
   0   0   6     7135.72     6945.68    161.02 o
   2   0   6     2045.57     2211.91     76.11 o
   4   0   6     3214.67     3483.50    143.85 o
   6   0   6      134.15      157.52      8.46 o
   8   0   6      164.26      156.10     16.40 o
  10   0   6       80.43       72.74     15.26 o
 -13   1   6       51.64       45.61      1.35 o
 -12   1   6      356.03      373.53      7.92 o
 -11   1   6      368.43      387.42     11.06 o
 -10   1   6      578.21      589.61      7.78 o
  -9   1   6      872.91      871.05     11.44 o
  -8   1   6     1121.71     1123.88      8.63 o
  -7   1   6      964.77      953.47     10.27 o
  -6   1   6      659.16      634.04      5.62 o
  -5   1   6      687.00      695.73      5.48 o
  -4   1   6      620.52      620.89      6.93 o
  -3   1   6       31.17       35.84      0.67 o
  -2   1   6        1.29        5.95      0.83 o
  -1   1   6     1519.94     1711.83     32.48 o
   0   1   6     3045.50     3385.18     97.64 o
   1   1   6     1599.43     1721.86     51.46 o
   2   1   6      720.23      751.44     27.07 o
   3   1   6     1344.38     1377.25     27.84 o
   4   1   6     2959.15     3067.45     75.79 o
   5   1   6     2364.50     2600.84     75.58 o
   6   1   6      832.76      937.94     31.89 o
   7   1   6      754.72      808.20     23.57 o
   8   1   6      426.56      442.20     26.51 o
   9   1   6      171.51      174.24     14.05 o
  10   1   6      115.98      111.67     12.61 o
 -12   2   6       14.85       16.46      1.03 o
 -11   2   6        0.48        1.99      1.37 o
 -10   2   6        3.70       -0.29      2.88 o
  -9   2   6        8.36        9.86      0.99 o
  -8   2   6        7.61        6.62      2.01 o
  -7   2   6     1629.79     1591.22     13.66 o
  -6   2   6       43.71       53.69      4.78 o
  -5   2   6     2947.06     2858.14     33.44 o
  -4   2   6       17.23       28.18      4.37 o
  -3   2   6     6205.45     6015.84     93.54 o
  -2   2   6        3.33        0.31      2.07 o
  -1   2   6     6090.72     6027.14    140.79 o
   0   2   6      103.40      107.83      2.01 o
   1   2   6     3774.78     3783.50    130.41 o
   2   2   6        1.72       11.41      3.07 o
   3   2   6     1781.12     1808.81    123.88 o
   4   2   6        0.76       21.69      9.30 o
   5   2   6      988.61     1075.52     53.62 o
   6   2   6        0.58        1.87      1.86 o
   7   2   6       12.13       12.40      0.92 o
   8   2   6        4.74        9.50      1.57 o
   9   2   6        7.43        6.79      1.07 o
  10   2   6        3.07        1.25      2.28 o
 -12   3   6      223.65      216.74      6.68 o
 -11   3   6      378.22      389.10      3.90 o
 -10   3   6      353.09      357.20      4.15 o
  -9   3   6      564.38      582.60      8.67 o
  -8   3   6      382.27      387.98      3.83 o
  -7   3   6      497.56      505.13      4.84 o
  -6   3   6      231.79      225.19      2.27 o
  -5   3   6      818.09      796.52      8.55 o
  -4   3   6      296.36      309.95      3.07 o
  -3   3   6      292.58      294.92      4.41 o
  -2   3   6        7.73       15.49      2.20 o
  -1   3   6      196.63      238.10      2.27 o
   0   3   6     1268.95     1406.92     29.64 o
   1   3   6      984.38     1057.57     37.64 o
   2   3   6      477.48      476.32     22.52 o
   3   3   6      832.33      821.49     44.49 o
   4   3   6     1392.89     1320.50     89.46 o
   5   3   6     1158.22     1126.10     96.51 o
   6   3   6      350.50      312.99     31.47 o
   7   3   6      298.77      280.35     20.95 o
   8   3   6      198.33      208.64     12.39 o
   9   3   6      107.35      114.41      8.93 o
 -11   4   6       13.99       14.41      0.64 o
 -10   4   6       40.06       42.50      0.95 o
  -9   4   6       50.87       52.39      1.09 o
  -8   4   6       64.54       62.42      1.14 o
  -7   4   6        0.01        7.41      4.02 o
  -6   4   6      791.53      783.53      7.40 o
  -5   4   6       69.24       69.29      1.58 o
  -4   4   6     1911.26     1872.88     25.33 o
  -3   4   6       27.56       32.29      1.80 o
  -2   4   6     2108.79     2035.74     32.63 o
  -1   4   6        2.63        0.59      2.76 o
   0   4   6     2762.19     2761.44     55.03 o
   1   4   6        1.39        2.43      1.10 o
   2   4   6      880.14      890.96     25.80 o
   3   4   6       41.63       45.72      2.84 o
   4   4   6     1127.17     1176.00     44.23 o
   5   4   6       13.40       12.54      1.16 o
   6   4   6       95.32       93.25      6.17 o
   7   4   6        5.77        2.90      2.98 o
   8   4   6        4.72       -0.95      2.41 o
   9   4   6        5.45        6.22      1.02 o
 -10   5   6      113.00      117.06      2.27 o
  -9   5   6      151.85      151.68      1.52 o
  -8   5   6      431.14      424.05      6.86 o
  -7   5   6       98.17       98.32      1.46 o
  -6   5   6      308.30      310.96      3.13 o
  -5   5   6      194.94      202.30      2.20 o
  -4   5   6      134.10      134.24      2.28 o
  -3   5   6       57.73       52.27      1.10 o
  -2   5   6        3.72        2.96      2.86 o
  -1   5   6       44.59       51.25      1.61 o
   0   5   6      595.96      626.16     10.24 o
   1   5   6      136.14      149.31      3.53 o
   2   5   6       76.54       82.95      2.49 o
   3   5   6      160.87      170.44      4.35 o
   4   5   6      758.26      797.81     25.94 o
   5   5   6      313.76      303.14     12.70 o
   6   5   6      303.34      317.03      7.94 o
   7   5   6       60.65       62.27      2.59 o
   8   5   6      119.54      120.86      3.79 o
  -9   6   6       54.93       53.74      0.79 o
  -8   6   6        0.09        0.37      1.02 o
  -7   6   6      166.76      152.04      2.41 o
  -6   6   6       10.26       11.03      0.86 o
  -5   6   6      424.81      395.12      4.52 o
  -4   6   6       43.70       42.54      1.02 o
  -3   6   6      725.00      720.63      7.18 o
  -2   6   6       21.50       22.39      1.13 o
  -1   6   6      520.09      533.80      6.53 o
   0   6   6       13.48       13.87      1.23 o
   1   6   6      393.04      407.69      6.72 o
   2   6   6        0.20       -2.81      2.81 o
   3   6   6      381.29      391.53     12.20 o
   4   6   6        3.78        4.65      1.42 o
   5   6   6      290.04      278.53      9.91 o
   6   6   6        1.40       -0.58      2.58 o
  -6   7   6       39.29       38.90      0.74 o
  -5   7   6       63.49       64.14      1.09 o
  -4   7   6       27.28       28.45      0.79 o
  -3   7   6       14.41       14.27      0.76 o
  -2   7   6        0.74        0.78      0.77 o
  -1   7   6       85.89       77.77      1.12 o
   0   7   6       44.66       41.06      1.00 o
   1   7   6      183.03      168.46      3.42 o
   2   7   6        1.07        2.12      0.86 o
   3   7   6      131.03      127.47      4.29 o
   4   7   6       95.36       89.47      2.94 o
 -13   0   7      340.07      340.60     15.32 o
 -11   0   7      993.42     1026.45     16.37 o
  -9   0   7     3662.81     3402.41     36.29 o
  -7   0   7     1367.00     1387.82     17.99 o
  -5   0   7     4754.12     4860.76     29.83 o
  -3   0   7       46.27       51.25      1.11 o
  -1   0   7      211.34      210.67      3.10 o
   1   0   7     1651.95     1648.79     16.78 o
   3   0   7     2993.76     3151.27    164.63 o
   5   0   7     3845.80     4205.30    253.87 o
   7   0   7      890.84      993.48     95.64 o
   9   0   7      665.91      624.18    122.19 o
 -12   1   7        0.61        2.29      2.16 o
 -11   1   7       13.36       16.69      1.14 o
 -10   1   7       81.63       80.72      1.54 o
  -9   1   7      219.73      212.32      2.11 o
  -8   1   7      325.89      318.44      3.09 o
  -7   1   7      818.36      839.43      7.16 o
  -6   1   7      617.54      603.61     12.74 o
  -5   1   7     1322.43     1317.54     11.55 o
  -4   1   7     2633.72     2626.82     15.17 o
  -3   1   7     2631.12     2557.06     19.53 o
  -2   1   7     4391.35     4289.00     31.63 o
  -1   1   7     2107.34     1899.35     28.56 o
   0   1   7     1252.45     1080.47     30.88 o
   1   1   7     1442.11     1373.25     31.21 o
   2   1   7     1647.60     1658.10     51.19 o
   3   1   7      469.97      472.17     13.67 o
   4   1   7        4.60        8.14      1.17 o
   5   1   7      112.28      119.27      2.92 o
   6   1   7       70.02       77.38      1.72 o
   7   1   7        0.57        7.15      3.11 o
   8   1   7        1.13       -0.29      3.04 o
   9   1   7       28.65       27.39      2.04 o
  10   1   7       30.58       25.47      2.97 o
 -12   2   7      372.20      385.63     11.05 o
 -11   2   7        0.80        3.62      1.23 o
 -10   2   7     2120.53     2061.65     31.77 o
  -9   2   7       14.53       16.62      0.92 o
  -8   2   7     1964.13     1968.36     21.05 o
  -7   2   7       12.32       12.62      1.38 o
  -6   2   7     1308.51     1343.77     24.89 o
  -5   2   7       61.33       66.86      1.79 o
  -4   2   7      698.10      689.87      5.94 o
  -3   2   7       51.92       51.01      1.02 o
  -2   2   7        5.92       10.90      2.00 o
  -1   2   7        0.37        1.25      2.29 o
   0   2   7      582.27      570.90     14.16 o
   1   2   7        0.26        2.91      1.87 o
   2   2   7     1222.29     1229.59     47.12 o
   3   2   7       53.66       59.27      4.34 o
   4   2   7     4433.24     4502.90    233.93 o
   5   2   7       17.53       22.23      2.14 o
   6   2   7     1383.02     1393.02     61.39 o
   7   2   7        1.39        2.60      2.69 o
   8   2   7      402.19      449.41     28.94 o
   9   2   7        6.23        6.26      1.36 o
 -12   3   7       12.85       15.32      0.85 o
 -11   3   7        4.61        5.84      3.10 o
 -10   3   7       42.31       38.75      1.02 o
  -9   3   7      145.82      137.95      1.49 o
  -8   3   7      502.23      478.58      4.90 o
  -7   3   7      465.73      465.26      8.29 o
  -6   3   7      511.26      504.69      7.95 o
  -5   3   7      773.36      775.80     12.03 o
  -4   3   7      990.67      958.04      7.48 o
  -3   3   7     1131.07     1101.08     16.68 o
  -2   3   7     1401.16     1369.81     20.63 o
  -1   3   7      941.77      915.97     19.00 o
   0   3   7      430.79      367.98      8.14 o
   1   3   7      992.52      957.18     38.13 o
   2   3   7      968.40      933.23     42.25 o
   3   3   7      310.62      295.26     17.38 o
   4   3   7      130.36      123.82      9.21 o
   5   3   7       27.23       31.74      2.31 o
   6   3   7       17.33       16.65      1.75 o
   7   3   7        5.94        6.82      1.55 o
   8   3   7       38.93       38.81      3.08 o
   9   3   7        4.22        3.21      2.46 o
 -11   4   7      337.83      313.76      8.88 o
 -10   4   7        0.73       -2.07      2.22 o
  -9   4   7     1445.89     1419.02     24.82 o
  -8   4   7        0.86       -2.93      2.93 o
  -7   4   7      253.28      264.07      2.66 o
  -6   4   7       15.23       16.55      1.64 o
  -5   4   7      835.07      832.01      8.75 o
  -4   4   7        3.45        0.56      1.55 o
  -3   4   7        6.38        9.08      1.98 o
  -2   4   7       14.13       14.95      0.99 o
  -1   4   7       61.85       66.16      2.96 o
   0   4   7       52.27       51.08      1.17 o
   1   4   7      452.90      453.88     11.58 o
   2   4   7       13.73       15.57      1.90 o
   3   4   7     1215.36     1224.11     55.05 o
   4   4   7       18.86       17.64      1.96 o
   5   4   7     1611.58     1470.02    120.30 o
   6   4   7        2.61        2.92      2.97 o
   7   4   7      219.03      221.02      9.97 o
   8   4   7        3.19        1.71      2.05 o
 -10   5   7       37.32       29.92      0.85 o
  -9   5   7       57.56       54.31      1.52 o
  -8   5   7       91.90       82.81      2.03 o
  -7   5   7       98.12       95.21      1.26 o
  -6   5   7      149.74      142.08      1.47 o
  -5   5   7      261.14      250.93      2.54 o
  -4   5   7      296.18      299.10      2.90 o
  -3   5   7      763.54      741.22     12.47 o
  -2   5   7      350.09      352.52      5.97 o
  -1   5   7      445.45      429.49      4.34 o
   0   5   7      113.17      115.30      3.53 o
   1   5   7      156.10      156.43      5.14 o
   2   5   7      230.23      247.16      7.61 o
   3   5   7       18.44       19.09      0.92 o
   4   5   7       12.92       14.04      0.88 o
   5   5   7       81.91       77.45      3.71 o
   6   5   7        2.70        5.00      2.40 o
   7   5   7        0.26        0.16      0.96 o
  -8   6   7      199.87      193.36      2.45 o
  -7   6   7        8.20        8.69      0.64 o
  -6   6   7      252.11      243.04      4.27 o
  -5   6   7        8.02       10.14      1.73 o
  -4   6   7      138.47      140.42      1.55 o
  -3   6   7        0.25       -2.58      2.58 o
  -2   6   7       14.44       17.55      0.84 o
  -1   6   7        0.89        2.21      1.30 o
   0   6   7      159.93      155.72      3.03 o
   1   6   7        2.96        4.10      2.53 o
   2   6   7      143.01      144.36      3.63 o
   3   6   7       44.92       43.19      0.94 o
   4   6   7      574.72      570.64     23.21 o
   5   6   7       19.20       17.21      0.65 o
  -5   7   7       51.06       47.52      0.81 o
  -4   7   7      107.11       97.26      1.03 o
  -3   7   7      103.46       94.24      1.23 o
  -2   7   7      162.36      153.03      2.30 o
  -1   7   7       45.57       43.97      0.86 o
   0   7   7       39.35       38.22      1.12 o
   1   7   7       18.11       18.31      0.68 o
   2   7   7      100.27       92.90      2.85 o
 -12   0   8        8.80       10.87      0.93 o
 -10   0   8      412.30      368.03     13.33 o
  -8   0   8      793.61      810.80     26.25 o
  -6   0   8     2929.06     2978.46     26.19 o
  -4   0   8     6756.88     6648.16     36.27 o
  -2   0   8     3562.04     3581.64     91.19 o
   0   0   8     3607.76     3583.83     37.94 o
   2   0   8     1474.11     1544.12     26.78 o
   4   0   8       17.29       18.64      4.80 o
   6   0   8       13.38       20.44      1.38 o
   8   0   8       16.47       18.92      1.95 o
 -12   1   8      307.64      311.54      6.49 o
 -11   1   8      243.86      258.06      4.67 o
 -10   1   8      268.87      284.97      3.25 o
  -9   1   8      280.64      310.56      3.73 o
  -8   1   8      517.46      553.90      6.17 o
  -7   1   8      291.73      287.51      3.01 o
  -6   1   8      878.20      894.13      7.83 o
  -5   1   8      531.88      540.39      5.72 o
  -4   1   8      171.74      164.16      1.60 o
  -3   1   8      126.25      121.97      1.25 o
  -2   1   8       63.44       68.34      0.97 o
  -1   1   8       24.18       19.19      0.82 o
   0   1   8      244.39      228.62      5.81 o
   1   1   8      546.91      549.76     15.63 o
   2   1   8     1053.83     1059.40     31.36 o
   3   1   8      401.53      409.95     10.61 o
   4   1   8       27.27       38.68      4.10 o
   5   1   8        9.27       16.04      4.51 o
   6   1   8      480.34      475.68     21.24 o
   7   1   8      311.92      306.12     16.90 o
   8   1   8      199.32      209.48     21.72 o
   9   1   8       77.17       72.26      8.98 o
 -12   2   8        0.57        1.41      1.01 o
 -11   2   8        6.72        3.05      2.17 o
 -10   2   8        0.22        0.64      1.94 o
  -9   2   8      758.35      718.72     12.18 o
  -8   2   8        5.99        7.40      1.50 o
  -7   2   8      597.77      623.60     10.31 o
  -6   2   8      104.34      107.58      1.31 o
  -5   2   8     8559.89     8660.55     58.95 o
  -4   2   8      177.08      190.24     15.87 o
  -3   2   8     2826.22     2818.05     32.73 o
  -2   2   8       28.56       27.36      0.88 o
  -1   2   8     3263.55     3321.78     47.61 o
   0   2   8        0.95        2.93      2.58 o
   1   2   8     1576.13     1598.01     40.50 o
   2   2   8        5.36        6.90      1.16 o
   3   2   8      382.99      388.53     22.17 o
   4   2   8        0.21       -0.50      3.02 o
   5   2   8        3.65        7.25      2.36 o
   6   2   8        1.10        3.18      2.53 o
   7   2   8        0.99        2.35      3.19 o
   8   2   8       17.60       19.02      1.11 o
 -11   3   8      158.98      165.10      4.01 o
 -10   3   8       92.25       99.58      1.68 o
  -9   3   8      355.48      357.11      5.64 o
  -8   3   8      308.84      313.26      4.17 o
  -7   3   8      548.52      560.99      5.76 o
  -6   3   8      371.11      376.86      4.26 o
  -5   3   8      433.49      437.97      4.42 o
  -4   3   8       68.46       71.11      1.19 o
  -3   3   8        6.51        1.04      3.04 o
  -2   3   8       41.32       43.68      1.44 o
  -1   3   8      229.59      229.50      2.33 o
   0   3   8       39.42       38.30      1.03 o
   1   3   8      506.26      493.43     20.28 o
   2   3   8      322.49      317.36     19.98 o
   3   3   8      397.91      374.31     23.16 o
   4   3   8        5.10        7.21      1.54 o
   5   3   8       59.97       59.14      5.38 o
   6   3   8      245.99      236.91     14.37 o
   7   3   8      449.72      426.84     26.53 o
   8   3   8      102.60       96.43      5.02 o
 -10   4   8      172.80      150.59      2.55 o
  -9   4   8       29.15       29.35      0.96 o
  -8   4   8      373.55      369.10      3.58 o
  -7   4   8        3.77        5.54      0.89 o
  -6   4   8     1948.84     1946.17     16.44 o
  -5   4   8       34.65       39.05      1.48 o
  -4   4   8     3575.05     3532.03     21.82 o
  -3   4   8       29.51       30.95      0.98 o
  -2   4   8     1423.58     1415.69     19.23 o
  -1   4   8       74.48       73.08      1.38 o
   0   4   8     1168.49     1163.70     21.96 o
   1   4   8       19.79       19.71      0.95 o
   2   4   8      589.51      607.28     23.05 o
   3   4   8       15.69       16.64      1.41 o
   4   4   8        0.74        5.05      2.63 o
   5   4   8       10.62        8.59      0.95 o
   6   4   8        3.10        2.92      1.26 o
   7   4   8        3.30        3.36      0.76 o
  -9   5   8       72.59       66.03      1.30 o
  -8   5   8       76.98       87.36      1.40 o
  -7   5   8       95.36       95.88      1.46 o
  -6   5   8      213.30      215.51      4.31 o
  -5   5   8       60.79       62.22      1.13 o
  -4   5   8       84.06       88.89      1.61 o
  -3   5   8        0.36       -0.58      1.48 o
  -2   5   8        6.59       11.46      2.04 o
  -1   5   8       19.70       17.94      2.82 o
   0   5   8      105.81      101.34      1.68 o
   1   5   8       88.53       85.64      1.56 o
   2   5   8      469.76      446.88     15.59 o
   3   5   8       59.91       61.14      2.65 o
   4   5   8        1.64        3.24      2.29 o
   5   5   8        7.40        9.58      0.75 o
   6   5   8       87.16       87.03      2.18 o
  -7   6   8      114.23      103.13      0.99 o
  -6   6   8       13.02       13.46      0.77 o
  -5   6   8     1350.06     1295.70     17.44 o
  -4   6   8       24.60       22.93      0.87 o
  -3   6   8      405.89      397.36      4.96 o
  -2   6   8        6.70        7.50      1.68 o
  -1   6   8      591.33      568.84     10.10 o
   0   6   8        4.21        3.46      1.28 o
   1   6   8      261.24      254.00      4.32 o
   2   6   8        0.17       -0.62      2.03 o
   3   6   8       21.96       22.27      0.70 o
   4   6   8        4.90        6.05      0.91 o
  -4   7   8        8.99        9.07      0.70 o
  -3   7   8        0.01        0.56      1.72 o
  -2   7   8        0.27        0.50      1.67 o
  -1   7   8        7.94        8.59      1.20 o
   0   7   8        4.38        4.35      0.61 o
 -11   0   9      692.69      693.01     28.00 o
  -9   0   9      673.23      744.50     17.13 o
  -7   0   9     1016.99     1012.74     21.73 o
  -5   0   9     2023.71     2092.20     22.65 o
  -3   0   9        8.87       14.49      1.16 o
  -1   0   9      651.38      626.21      8.70 o
   1   0   9      988.06      994.54     21.42 o
   3   0   9     1558.87     1558.87     38.70 o
   5   0   9      968.71      961.19     51.18 o
   7   0   9      538.26      473.32     70.11 o
 -12   1   9        9.82        9.45      1.07 o
 -11   1   9        6.16        8.01      2.25 o
 -10   1   9       17.83       20.61      1.09 o
  -9   1   9      136.50      150.84      1.94 o
  -8   1   9      630.64      658.67      6.88 o
  -7   1   9      616.57      624.08      6.71 o
  -6   1   9     1237.95     1283.36     10.14 o
  -5   1   9     1566.57     1555.90     18.84 o
  -4   1   9     1231.26     1225.78     18.02 o
  -3   1   9     1786.13     1811.84     31.67 o
  -2   1   9     1171.84     1134.05     21.42 o
  -1   1   9     1569.66     1469.76     13.25 o
   0   1   9     1059.62     1043.14     25.15 o
   1   1   9      709.50      687.54     13.91 o
   2   1   9      404.20      409.54     11.24 o
   3   1   9      351.40      366.32     11.25 o
   4   1   9      432.53      421.18     11.91 o
   5   1   9      257.98      255.60     10.77 o
   6   1   9       13.10       12.33      1.45 o
   7   1   9       37.12       28.97      1.71 o
   8   1   9       13.45       12.62      1.51 o
 -11   2   9        0.63       -2.02      2.02 o
 -10   2   9      441.39      487.90      8.75 o
  -9   2   9        0.50        2.50      1.72 o
  -8   2   9      754.80      789.49      7.38 o
  -7   2   9       32.17       31.84      1.18 o
  -6   2   9       10.61       10.40      2.17 o
  -5   2   9       21.38       20.39      0.93 o
  -4   2   9      536.56      562.02      7.50 o
  -3   2   9       16.86       18.41      2.66 o
  -2   2   9       29.34       30.93      0.97 o
  -1   2   9        7.86        5.63      2.01 o
   0   2   9      880.05      870.47     19.90 o
   1   2   9        2.52        0.31      3.25 o
   2   2   9     1036.44     1026.43     38.61 o
   3   2   9        0.33        1.15      1.50 o
   4   2   9      540.41      509.00     31.41 o
   5   2   9        0.98       -2.97      2.97 o
   6   2   9      764.86      694.13     52.98 o
   7   2   9        2.89        4.38      1.15 o
 -11   3   9       18.33       18.82      0.86 o
 -10   3   9        0.41       -2.04      2.04 o
  -9   3   9       78.66       76.18      1.10 o
  -8   3   9      147.94      153.44      2.61 o
  -7   3   9      251.81      256.27      3.25 o
  -6   3   9      663.05      663.03      6.94 o
  -5   3   9      675.08      673.96      7.00 o
  -4   3   9     1137.52     1123.59     15.75 o
  -3   3   9     1012.89     1002.46      8.35 o
  -2   3   9     1412.50     1388.63     13.63 o
  -1   3   9      771.82      773.51     14.32 o
   0   3   9      858.82      835.31     24.58 o
   1   3   9      296.60      306.09     12.68 o
   2   3   9      241.11      239.78     11.07 o
   3   3   9      181.52      183.47     11.64 o
   4   3   9      477.46      429.09     37.05 o
   5   3   9      164.73      143.61     14.24 o
   6   3   9        3.01        6.38      1.81 o
   7   3   9        3.67        2.54      1.88 o
 -10   4   9       23.59       24.45      1.06 o
  -9   4   9      188.72      192.58      2.00 o
  -8   4   9       25.49       26.61      0.86 o
  -7   4   9      533.45      530.83      5.30 o
  -6   4   9        2.98       -0.96      2.76 o
  -5   4   9      482.80      513.03      4.99 o
  -4   4   9       19.63       20.22      1.23 o
  -3   4   9       10.86       13.97      3.14 o
  -2   4   9        1.49        1.41      1.14 o
  -1   4   9      214.03      221.11      4.13 o
   0   4   9        0.05       -2.36      2.76 o
   1   4   9      324.90      320.60     12.04 o
   2   4   9       12.13       15.41      1.08 o
   3   4   9      376.48      357.05     27.45 o
   4   4   9       25.88       26.19      2.00 o
   5   4   9      242.46      239.41      7.61 o
   6   4   9       10.65       11.64      3.23 o
  -8   5   9       66.45       63.97      0.87 o
  -7   5   9      235.68      224.80      2.25 o
  -6   5   9      113.44      117.82      1.25 o
  -5   5   9      406.61      393.07      4.80 o
  -4   5   9      264.02      256.79      2.86 o
  -3   5   9      345.79      348.50      4.21 o
  -2   5   9      299.97      302.07      6.49 o
  -1   5   9      406.58      406.96      6.15 o
   0   5   9      246.03      246.06      8.04 o
   1   5   9      282.93      285.64     11.29 o
   2   5   9       93.55       97.00      3.44 o
   3   5   9      160.59      150.78      6.46 o
   4   5   9      145.24      129.01      7.90 o
   5   5   9       87.43       78.81      2.85 o
  -6   6   9       15.15       11.44      2.58 o
  -5   6   9       24.51       20.38      0.69 o
  -4   6   9      191.63      173.79      2.58 o
  -3   6   9        4.33        3.83      2.13 o
  -2   6   9        1.91        3.73      1.11 o
  -1   6   9       11.94       10.41      0.87 o
   0   6   9       64.19       65.47      1.64 o
   1   6   9       10.25       11.56      1.60 o
   2   6   9      123.63      116.69      3.76 o
 -10   0  10      105.78      112.53      8.38 o
  -8   0  10      819.52      829.97     36.96 o
  -6   0  10      962.00      956.90     14.31 o
  -4   0  10      881.61      890.14     10.96 o
  -2   0  10     3480.50     3508.75     29.89 o
   0   0  10     1116.37     1240.52     16.48 o
   2   0  10      845.49      844.62     55.66 o
   4   0  10      260.44      257.66     25.17 o
   6   0  10       10.93        9.45      3.30 o
 -11   1  10      249.18      233.28      2.31 o
 -10   1  10      556.22      565.01      5.52 o
  -9   1  10      462.74      465.42     10.56 o
  -8   1  10      208.70      215.99      2.25 o
  -7   1  10      482.15      475.49      4.82 o
  -6   1  10      295.83      295.97      2.86 o
  -5   1  10      207.94      218.67      3.87 o
  -4   1  10       93.20      100.62      1.29 o
  -3   1  10       17.80       20.87      0.91 o
  -2   1  10      123.49      123.88      1.42 o
  -1   1  10      324.19      305.17      6.71 o
   0   1  10      473.17      448.37     12.40 o
   1   1  10      430.04      403.42      5.15 o
   2   1  10      664.00      641.27     21.70 o
   3   1  10      524.27      513.55     27.22 o
   4   1  10      690.63      639.48     34.02 o
   5   1  10      584.22      517.11     32.27 o
   6   1  10      216.36      192.92     16.54 o
   7   1  10      215.30      184.86     18.11 o
 -11   2  10       29.09       24.16      0.63 o
 -10   2  10        4.24        5.15      1.08 o
  -9   2  10      301.80      297.89      3.97 o
  -8   2  10        0.93        1.01      2.46 o
  -7   2  10     1150.75     1150.85      8.81 o
  -6   2  10       18.31       17.67      0.90 o
  -5   2  10       12.74       13.93      2.69 o
  -4   2  10       27.49       26.13      2.81 o
  -3   2  10     2467.73     2458.75     25.75 o
  -2   2  10        2.09       -0.52      2.33 o
  -1   2  10     1340.54     1379.42     24.82 o
   0   2  10        0.89        3.68      1.42 o
   1   2  10      996.19     1017.31     24.86 o
   2   2  10        4.37        3.09      2.88 o
   3   2  10      213.88      211.58      8.71 o
   4   2  10       19.62       19.26      1.96 o
   5   2  10       13.11       14.40      2.26 o
   6   2  10        5.97        5.42      1.38 o
 -10   3  10      295.46      281.27      6.72 o
  -9   3  10      184.06      198.89      2.51 o
  -8   3  10       76.32       78.64      1.10 o
  -7   3  10      106.86      112.28      1.35 o
  -6   3  10      143.89      147.96      2.17 o
  -5   3  10      115.68      122.15      2.36 o
  -4   3  10       53.28       56.99      1.20 o
  -3   3  10        2.37        2.46      2.98 o
  -2   3  10       22.28       23.90      0.94 o
  -1   3  10      210.49      212.87      2.61 o
   0   3  10      220.19      218.66      4.36 o
   1   3  10      440.79      420.69     18.55 o
   2   3  10      318.17      311.96     12.47 o
   3   3  10      417.01      380.87     22.10 o
   4   3  10      319.19      266.05     22.67 o
   5   3  10      297.55      231.66     31.63 o
   6   3  10      104.78       96.80      5.49 o
  -9   4  10        2.53        4.03      0.92 o
  -8   4  10      287.82      264.74      4.60 o
  -7   4  10        4.12        5.00      0.69 o
  -6   4  10      111.69      118.55      1.52 o
  -5   4  10        0.05       -2.51      2.51 o
  -4   4  10       68.72       72.76      2.27 o
  -3   4  10        6.40        6.38      1.40 o
  -2   4  10     1078.75     1112.96     15.50 o
  -1   4  10        2.56        1.88      2.53 o
   0   4  10      351.60      358.35      5.77 o
   1   4  10        0.32        2.00      2.50 o
   2   4  10      235.80      224.76     11.18 o
   3   4  10        0.01        0.09      1.18 o
   4   4  10       52.27       49.51      4.04 o
   5   4  10        5.82        6.04      1.09 o
  -7   5  10       35.38       35.86      0.91 o
  -6   5  10       97.84       96.99      1.05 o
  -5   5  10       24.81       24.96      0.77 o
  -4   5  10       14.03       16.23      1.73 o
  -3   5  10        0.03        2.28      1.19 o
  -2   5  10       77.89       75.78      1.31 o
  -1   5  10       28.18       29.77      0.86 o
   0   5  10      127.89      122.79      3.00 o
   1   5  10       57.13       59.34      2.32 o
   2   5  10      119.64      115.77      4.16 o
   3   5  10       75.80       70.82      3.75 o
  -4   6  10        0.06        1.31      0.87 o
  -3   6  10      251.44      242.05      3.28 o
  -2   6  10       12.13       10.84      0.56 o
  -1   6  10       76.77       77.86      1.23 o
   0   6  10        2.34        1.62      1.38 o
  -9   0  11      446.67      463.03     10.07 o
  -7   0  11      455.46      449.62      9.72 o
  -5   0  11     1260.87     1276.64     13.33 o
  -3   0  11       43.79       68.54      3.16 o
  -1   0  11       49.42       78.91      3.51 o
   1   0  11      597.33      594.11     21.89 o
   3   0  11      691.35      654.43     49.55 o
   5   0  11      594.54      503.30     67.77 o
 -10   1  11      140.88      150.98      2.79 o
  -9   1  11      187.27      202.03      2.27 o
  -8   1  11       62.58       71.10      1.73 o
  -7   1  11      516.45      523.31      6.74 o
  -6   1  11      661.37      684.79      9.63 o
  -5   1  11     1214.35     1253.09     15.20 o
  -4   1  11     1198.00     1252.15      9.37 o
  -3   1  11     1098.23     1107.85     10.29 o
  -2   1  11      825.87      858.97      9.06 o
  -1   1  11      526.96      566.84      8.65 o
   0   1  11      401.52      392.74      6.02 o
   1   1  11      314.73      309.10      8.24 o
   2   1  11      134.22      128.35      4.81 o
   3   1  11      139.33      133.85      7.13 o
   4   1  11      109.32      105.64      4.55 o
   5   1  11       15.61       18.01      1.36 o
   6   1  11       10.84        9.78      1.50 o
 -10   2  11      442.89      437.76      4.00 o
  -9   2  11       10.05        9.43      0.96 o
  -8   2  11      473.60      492.63      6.80 o
  -7   2  11        0.23        0.13      2.37 o
  -6   2  11      359.64      367.99      3.61 o
  -5   2  11       11.09       11.30      0.86 o
  -4   2  11      199.99      208.63      2.58 o
  -3   2  11       15.37       15.53      1.12 o
  -2   2  11      126.41      138.79      1.47 o
  -1   2  11        1.02        0.51      2.63 o
   0   2  11       58.51       84.83      1.50 o
   1   2  11        9.79       12.32      0.81 o
   2   2  11      724.81      706.32     34.46 o
   3   2  11       19.20       21.17      1.49 o
   4   2  11      757.59      674.60     48.82 o
   5   2  11        7.83        7.65      0.70 o
  -9   3  11      105.23      111.83      1.77 o
  -8   3  11      192.17      188.75      1.82 o
  -7   3  11      283.75      274.42      2.78 o
  -6   3  11      815.93      800.80      6.95 o
  -5   3  11      498.59      507.41      6.24 o
  -4   3  11      930.87      942.91      7.86 o
  -3   3  11      430.80      459.53      4.67 o
  -2   3  11      428.83      434.04      6.24 o
  -1   3  11      286.47      288.45      5.45 o
   0   3  11      289.90      305.69      7.59 o
   1   3  11      221.95      223.55      8.20 o
   2   3  11      115.00      111.72      5.26 o
   3   3  11      112.64      104.22      5.01 o
   4   3  11       35.64       34.86      3.42 o
  -8   4  11        1.14        1.63      1.59 o
  -7   4  11      112.68      118.61      1.29 o
  -6   4  11        9.47        9.23      1.24 o
  -5   4  11      325.34      325.95      5.19 o
  -4   4  11        1.73        1.41      2.31 o
  -3   4  11       42.09       41.05      0.92 o
  -2   4  11       19.71       17.59      0.82 o
  -1   4  11        8.27       10.72      3.59 o
   0   4  11       19.22       20.19      1.23 o
   1   4  11      224.12      231.70      8.11 o
   2   4  11        8.93        6.59      1.15 o
   3   4  11      391.77      350.69     24.20 o
  -5   5  11      415.86      391.76      4.00 o
  -4   5  11      168.95      170.03      1.74 o
  -3   5  11      413.62      394.47      4.39 o
  -2   5  11      136.92      139.40      1.63 o
  -1   5  11      131.54      127.44      2.18 o
   0   5  11       79.77       80.65      1.89 o
   1   5  11       39.11       38.55      1.39 o
  -8   0  12      716.88      721.52      8.39 o
  -6   0  12      790.80      813.20      9.91 o
  -4   0  12     1368.38     1449.11     19.30 o
  -2   0  12     1460.10     1514.53     33.85 o
   0   0  12     1811.59     1666.88     37.26 o
   2   0  12      144.46      139.55     15.20 o
   4   0  12       12.34       10.42      6.17 o
  -9   1  12       45.43       39.21      0.92 o
  -8   1  12      246.57      237.18      2.79 o
  -7   1  12       43.75       47.46      0.93 o
  -6   1  12       42.13       46.53      0.98 o
  -5   1  12       13.36       14.43      0.84 o
  -4   1  12        1.09        2.75      2.71 o
  -3   1  12       14.58       18.72      0.91 o
  -2   1  12       86.89       91.45      2.54 o
  -1   1  12      102.15      113.07      1.45 o
   0   1  12      248.07      254.90      5.99 o
   1   1  12      338.50      338.08     11.72 o
   2   1  12      323.88      296.02     16.11 o
   3   1  12      414.41      365.86     22.43 o
   4   1  12      532.03      441.04     38.08 o
  -8   2  12        0.62        1.81      1.85 o
  -7   2  12      699.87      721.61      5.96 o
  -6   2  12       16.63       15.28      2.02 o
  -5   2  12     1249.92     1268.62     18.25 o
  -4   2  12       20.64       19.52      0.83 o
  -3   2  12      961.11     1015.22     17.03 o
  -2   2  12        3.80        9.56      2.64 o
  -1   2  12     1592.70     1507.12     50.87 o
   0   2  12        2.39       -1.33      2.53 o
   1   2  12      505.98      473.94     17.37 o
   2   2  12        2.00        1.27      2.19 o
   3   2  12       45.81       41.11      3.14 o
  -7   3  12      158.55      155.36      2.24 o
  -6   3  12       33.41       34.57      0.79 o
  -5   3  12       16.06       17.67      0.75 o
  -4   3  12        0.13       -1.51      2.23 o
  -3   3  12       38.59       38.65      1.48 o
  -2   3  12       50.68       52.12      2.04 o
  -1   3  12       92.26       92.68      2.40 o
   0   3  12       78.64       81.75      2.52 o
   1   3  12      203.76      195.81      5.81 o
   2   3  12      118.82      111.73      5.45 o
   3   3  12      329.06      294.19     22.18 o
  -6   4  12      411.22      385.38      5.78 o
  -5   4  12        0.44       -2.07      2.07 o
  -4   4  12      710.58      697.94     10.25 o
  -3   4  12        5.65        6.51      2.22 o
  -2   4  12      595.21      597.61      8.66 o
  -1   4  12       31.84       28.97      0.73 o
   0   4  12      742.15      687.56     15.83 o
   1   4  12        2.89        1.47      1.02 o
  -7   0  13      116.61      119.76      1.67 o
  -5   0  13       57.24       67.47      2.53 o
  -3   0  13       73.17       88.79      1.59 o
  -1   0  13      629.16      589.24     34.49 o
   1   0  13      661.47      626.39     58.51 o
  -7   1  13      360.42      355.29      3.52 o
  -6   1  13      658.48      659.36      6.57 o
  -5   1  13      911.68      950.05     11.91 o
  -4   1  13      750.62      793.65     15.07 o
  -3   1  13      582.20      591.27      5.98 o
  -2   1  13      349.33      353.68      6.38 o
  -1   1  13      361.19      359.08      8.21 o
   0   1  13      255.88      250.59      7.69 o
   1   1  13       88.63       85.22      2.14 o
   2   1  13       80.02       74.03      5.18 o
  -7   2  13        1.34       -0.10      1.58 o
  -6   2  13      186.30      183.28      1.83 o
  -5   2  13        9.84        8.72      2.25 o
  -4   2  13        1.46        2.05      1.06 o
  -3   2  13        0.03       -1.09      1.09 o
  -2   2  13      226.39      228.54      6.49 o
  -1   2  13        9.80       10.71      0.64 o
   0   2  13      753.52      683.86     21.96 o
   1   2  13        2.01        2.20      0.69 o
  -5   3  13      501.96      498.01      4.35 o
  -4   3  13      584.32      576.18      4.88 o
  -3   3  13      324.62      321.21      4.42 o
  -2   3  13      290.19      278.03      4.56 o
  -1   3  13      212.36      215.03      2.10 o
   0   3  13      102.52       95.85      3.29 o
  -4   0  14      998.29      998.22     16.36 o
  -2   0  14      577.22      574.72     21.02 o
  -4   1  14       87.08       98.09      2.05 o
  -3   1  14       36.46       38.01      0.99 o
  -2   1  14       46.02       48.05      1.46 o
  -1   1  14      113.23      120.30      2.36 o
 
